# Supplementary material for: Promoting ordering degree of intermetallic fuel cell catalysts by low-melting-point metal doping
Source: Nat Commun. 2023 Sep 22;14:5896. doi: 10.1038/s41467-023-41590-2 (PMC10516855; doi:10.1038/s41467-023-41590-2)
Supplement: Supplementary file 3 — Source Data [file 41467_2023_41590_MOESM3_ESM.xlsx]

## Sheet: Figure 1b
XRD raw Data
Co			Ga			Cu			Sb			Pb			Co			Ga			Cu			Sb			Pb			Co			Ga			Cu			Sb			Pb
10	1114		10	1056		10	1226		10	1092		10	1034		20	981		20	1196		20	781		20	408		20	657		10	732		20	1136		20	1612		20	1530		20	1505
10.02	1106		10.02	1059		10.02	1212		10.02	1103		10.02	1033		20.02	970		20.02	1197		20.02	799		20.02	396		20.02	664		10.01	737		20.02	1166		20.02	1617		20.02	1522		20.02	1492
10.04	1101		10.04	1064		10.04	1190		10.04	1108		10.04	1035		20.04	965		20.04	1205		20.04	814		20.04	388		20.04	669		10.02	738		20.04	1186		20.04	1618		20.04	1544		20.04	1482
10.06	1101		10.06	1061		10.06	1170		10.06	1112		10.06	1039		20.06	952		20.06	1224		20.06	827		20.06	393		20.06	668		10.03	739		20.06	1190		20.06	1604		20.06	1513		20.06	1496
10.08	1099		10.08	1060		10.08	1150		10.08	1118		10.08	1042		20.08	934		20.08	1227		20.08	828		20.08	388		20.08	669		10.04	746		20.08	1202		20.08	1607		20.08	1541		20.08	1516
10.1	1100		10.1	1055		10.1	1140		10.1	1116		10.1	1037		20.1	934		20.1	1236		20.1	819		20.1	385		20.1	660		10.05	749		20.1	1224		20.1	1644		20.1	1497		20.1	1516
10.12	1097		10.12	1054		10.12	1126		10.12	1115		10.12	1038		20.12	933		20.12	1249		20.12	811		20.12	391		20.12	650		10.06	749		20.12	1220		20.12	1670		20.12	1548		20.12	1532
10.14	1107		10.14	1051		10.14	1124		10.14	1110		10.14	1031		20.14	939		20.14	1245		20.14	804		20.14	398		20.14	658		10.07	751		20.14	1204		20.14	1647		20.14	1503		20.14	1550
10.16	1115		10.16	1053		10.16	1121		10.16	1103		10.16	1019		20.16	942		20.16	1229		20.16	809		20.16	393		20.16	651		10.08	749		20.16	1196		20.16	1598		20.16	1544		20.16	1537
10.18	1113		10.18	1046		10.18	1119		10.18	1114		10.18	1020		20.18	945		20.18	1221		20.18	821		20.18	389		20.18	663		10.09	754		20.18	1190		20.18	1570		20.18	1548		20.18	1535
10.2	1112		10.2	1039		10.2	1116		10.2	1113		10.2	1023		20.2	960		20.2	1213		20.2	821		20.2	391		20.2	676		10.1	754		20.2	1169		20.2	1575		20.2	1525		20.2	1555
10.22	1113		10.22	1038		10.22	1126		10.22	1107		10.22	1026		20.22	963		20.22	1212		20.22	826		20.22	397		20.22	677		10.11	754		20.22	1152		20.22	1585		20.22	1593		20.22	1570
10.24	1108		10.24	1035		10.24	1130		10.24	1105		10.24	1024		20.24	958		20.24	1198		20.24	817		20.24	387		20.24	682		10.12	755		20.24	1160		20.24	1611		20.24	1531		20.24	1556
10.26	1104		10.26	1038		10.26	1127		10.26	1105		10.26	1015		20.26	972		20.26	1211		20.26	802		20.26	382		20.26	671		10.13	754		20.26	1166		20.26	1620		20.26	1514		20.26	1542
10.28	1110		10.28	1041		10.28	1121		10.28	1103		10.28	1015		20.28	971		20.28	1224		20.28	800		20.28	379		20.28	656		10.14	749		20.28	1167		20.28	1586		20.28	1524		20.28	1532
10.3	1104		10.3	1034		10.3	1131		10.3	1095		10.3	1012		20.3	973		20.3	1239		20.3	792		20.3	385		20.3	655		10.15	746		20.3	1168		20.3	1585		20.3	1540		20.3	1501
10.32	1093		10.32	1039		10.32	1134		10.32	1105		10.32	1011		20.32	976		20.32	1245		20.32	797		20.32	379		20.32	657		10.16	748		20.32	1176		20.32	1601		20.32	1536		20.32	1473
10.34	1086		10.34	1046		10.34	1140		10.34	1106		10.34	1002		20.34	960		20.34	1257		20.34	808		20.34	389		20.34	682		10.17	742		20.34	1178		20.34	1590		20.34	1545		20.34	1480
10.36	1081		10.36	1055		10.36	1135		10.36	1111		10.36	1003		20.36	959		20.36	1261		20.36	811		20.36	393		20.36	704		10.18	738		20.36	1177		20.36	1608		20.36	1562		20.36	1517
10.38	1087		10.38	1059		10.38	1136		10.38	1115		10.38	1000		20.38	951		20.38	1263		20.38	828		20.38	397		20.38	715		10.19	733		20.38	1173		20.38	1652		20.38	1542		20.38	1533
10.4	1085		10.4	1064		10.4	1133		10.4	1114		10.4	997		20.4	951		20.4	1260		20.4	836		20.4	400		20.4	721		10.2	724		20.4	1162		20.4	1664		20.4	1618		20.4	1527
10.42	1094		10.42	1059		10.42	1134		10.42	1123		10.42	1005		20.42	962		20.42	1243		20.42	831		20.42	402		20.42	720		10.21	720		20.42	1175		20.42	1631		20.42	1564		20.42	1530
10.44	1098		10.44	1052		10.44	1134		10.44	1115		10.44	1008		20.44	967		20.44	1225		20.44	818		20.44	396		20.44	708		10.22	708		20.44	1196		20.44	1596		20.44	1507		20.44	1553
10.46	1105		10.46	1042		10.46	1136		10.46	1105		10.46	1014		20.46	976		20.46	1214		20.46	809		20.46	397		20.46	706		10.23	701		20.46	1199		20.46	1605		20.46	1602		20.46	1564
10.48	1106		10.48	1038		10.48	1128		10.48	1104		10.48	1009		20.48	973		20.48	1199		20.48	800		20.48	394		20.48	703		10.24	700		20.48	1199		20.48	1626		20.48	1547		20.48	1538
10.5	1112		10.5	1037		10.5	1119		10.5	1096		10.5	1004		20.5	963		20.5	1210		20.5	793		20.5	397		20.5	696		10.25	699		20.5	1200		20.5	1623		20.5	1592		20.5	1518
10.52	1124		10.52	1034		10.52	1115		10.52	1091		10.52	1006		20.52	959		20.52	1224		20.52	792		20.52	390		20.52	686		10.26	701		20.52	1198		20.52	1610		20.52	1550		20.52	1522
10.54	1113		10.54	1038		10.54	1119		10.54	1088		10.54	1002		20.54	947		20.54	1252		20.54	800		20.54	388		20.54	674		10.27	708		20.54	1192		20.54	1595		20.54	1529		20.54	1518
10.56	1103		10.56	1045		10.56	1116		10.56	1095		10.56	1009		20.56	949		20.56	1261		20.56	812		20.56	400		20.56	664		10.28	715		20.56	1200		20.56	1599		20.56	1528		20.56	1501
10.58	1098		10.58	1056		10.58	1111		10.58	1089		10.58	1006		20.58	946		20.58	1260		20.58	826		20.58	406		20.58	667		10.29	723		20.58	1212		20.58	1628		20.58	1520		20.58	1496
10.6	1094		10.6	1058		10.6	1113		10.6	1084		10.6	1010		20.6	952		20.6	1261		20.6	831		20.6	415		20.6	670		10.3	727		20.6	1214		20.6	1644		20.6	1481		20.6	1499
10.62	1091		10.62	1055		10.62	1105		10.62	1080		10.62	1011		20.62	950		20.62	1244		20.62	827		20.62	419		20.62	690		10.31	723		20.62	1206		20.62	1644		20.62	1534		20.62	1502
10.64	1084		10.64	1058		10.64	1112		10.64	1071		10.64	1017		20.64	954		20.64	1245		20.64	828		20.64	419		20.64	692		10.32	719		20.64	1188		20.64	1657		20.64	1572		20.64	1518
10.66	1081		10.66	1059		10.66	1109		10.66	1073		10.66	1019		20.66	956		20.66	1249		20.66	827		20.66	411		20.66	700		10.33	711		20.66	1192		20.66	1672		20.66	1571		20.66	1530
10.68	1074		10.68	1063		10.68	1115		10.68	1076		10.68	1015		20.68	964		20.68	1254		20.68	827		20.68	399		20.68	714		10.34	700		20.68	1197		20.68	1666		20.68	1526		20.68	1518
10.7	1074		10.7	1064		10.7	1113		10.7	1073		10.7	1007		20.7	980		20.7	1252		20.7	824		20.7	393		20.7	707		10.35	700		20.7	1205		20.7	1652		20.7	1583		20.7	1518
10.72	1072		10.72	1063		10.72	1107		10.72	1073		10.72	1000		20.72	999		20.72	1248		20.72	817		20.72	393		20.72	694		10.36	693		20.72	1241		20.72	1628		20.72	1606		20.72	1529
10.74	1077		10.74	1052		10.74	1104		10.74	1072		10.74	1004		20.74	987		20.74	1250		20.74	829		20.74	394		20.74	681		10.37	691		20.74	1242		20.74	1614		20.74	1516		20.74	1524
10.76	1083		10.76	1044		10.76	1098		10.76	1080		10.76	998		20.76	989		20.76	1224		20.76	831		20.76	404		20.76	671		10.38	704		20.76	1212		20.76	1613		20.76	1536		20.76	1528
10.78	1083		10.78	1048		10.78	1100		10.78	1086		10.78	996		20.78	983		20.78	1210		20.78	824		20.78	403		20.78	678		10.39	718		20.78	1227		20.78	1604		20.78	1633		20.78	1529
10.8	1090		10.8	1039		10.8	1109		10.8	1084		10.8	995		20.8	987		20.8	1219		20.8	827		20.8	408		20.8	683		10.4	732		20.8	1247		20.8	1620		20.8	1554		20.8	1495
10.82	1095		10.82	1037		10.82	1111		10.82	1081		10.82	1000		20.82	980		20.82	1228		20.82	835		20.82	408		20.82	706		10.41	730		20.82	1226		20.82	1649		20.82	1642		20.82	1489
10.84	1100		10.84	1029		10.84	1112		10.84	1090		10.84	1002		20.84	997		20.84	1249		20.84	845		20.84	407		20.84	722		10.42	722		20.84	1216		20.84	1653		20.84	1602		20.84	1510
10.86	1103		10.86	1029		10.86	1108		10.86	1094		10.86	1012		20.86	1009		20.86	1261		20.86	831		20.86	402		20.86	702		10.43	719		20.86	1232		20.86	1655		20.86	1553		20.86	1530
10.88	1097		10.88	1036		10.88	1114		10.88	1090		10.88	1020		20.88	1014		20.88	1290		20.88	817		20.88	401		20.88	689		10.44	716		20.88	1249		20.88	1664		20.88	1594		20.88	1568
10.9	1094		10.9	1037		10.9	1113		10.9	1092		10.9	1026		20.9	1002		20.9	1295		20.9	818		20.9	399		20.9	671		10.45	712		20.9	1233		20.9	1672		20.9	1595		20.9	1557
10.92	1099		10.92	1040		10.92	1117		10.92	1097		10.92	1028		20.92	1000		20.92	1282		20.92	824		20.92	405		20.92	659		10.46	706		20.92	1194		20.92	1668		20.92	1495		20.92	1493
10.94	1097		10.94	1037		10.94	1113		10.94	1097		10.94	1025		20.94	1000		20.94	1279		20.94	835		20.94	400		20.94	663		10.47	703		20.94	1188		20.94	1645		20.94	1538		20.94	1508
10.96	1094		10.96	1029		10.96	1111		10.96	1098		10.96	1025		20.96	997		20.96	1263		20.96	838		20.96	407		20.96	679		10.48	692		20.96	1197		20.96	1648		20.96	1529		20.96	1569
10.98	1084		10.98	1024		10.98	1107		10.98	1096		10.98	1017		20.98	998		20.98	1255		20.98	847		20.98	404		20.98	686		10.49	690		20.98	1211		20.98	1673		20.98	1588		20.98	1577
11	1071		11	1027		11	1091		11	1090		11	1001		21	1014		21	1253		21	846		21	400		21	690		10.5	698		21	1225		21	1676		21	1523		21	1576
11.02	1070		11.02	1037		11.02	1090		11.02	1089		11.02	991		21.02	1013		21.02	1264		21.02	830		21.02	394		21.02	691		10.51	703		21.02	1237		21.02	1665		21.02	1481		21.02	1573
11.04	1068		11.04	1031		11.04	1097		11.04	1087		11.04	976		21.04	1017		21.04	1279		21.04	809		21.04	391		21.04	700		10.52	715		21.04	1241		21.04	1656		21.04	1524		21.04	1548
11.06	1065		11.06	1039		11.06	1095		11.06	1095		11.06	979		21.06	1016		21.06	1284		21.06	805		21.06	388		21.06	701		10.53	713		21.06	1224		21.06	1658		21.06	1641		21.06	1541
11.08	1061		11.08	1042		11.08	1092		11.08	1104		11.08	976		21.08	1014		21.08	1298		21.08	811		21.08	394		21.08	714		10.54	707		21.08	1222		21.08	1629		21.08	1575		21.08	1560
11.1	1063		11.1	1040		11.1	1091		11.1	1095		11.1	983		21.1	1016		21.1	1299		21.1	821		21.1	396		21.1	720		10.55	708		21.1	1222		21.1	1609		21.1	1574		21.1	1570
11.12	1060		11.12	1040		11.12	1094		11.12	1083		11.12	980		21.12	1016		21.12	1302		21.12	826		21.12	411		21.12	715		10.56	708		21.12	1220		21.12	1636		21.12	1586		21.12	1543
11.14	1066		11.14	1030		11.14	1091		11.14	1078		11.14	985		21.14	1019		21.14	1302		21.14	825		21.14	417		21.14	709		10.57	704		21.14	1218		21.14	1638		21.14	1517		21.14	1513
11.16	1080		11.16	1033		11.16	1083		11.16	1072		11.16	990		21.16	1025		21.16	1290		21.16	841		21.16	412		21.16	703		10.58	710		21.16	1220		21.16	1652		21.16	1636		21.16	1528
11.18	1077		11.18	1036		11.18	1079		11.18	1076		11.18	991		21.18	1014		21.18	1294		21.18	850		21.18	408		21.18	708		10.59	708		21.18	1235		21.18	1686		21.18	1635		21.18	1554
11.2	1071		11.2	1035		11.2	1082		11.2	1073		11.2	995		21.2	1007		21.2	1282		21.2	836		21.2	392		21.2	706		10.6	698		21.2	1251		21.2	1672		21.2	1500		21.2	1542
11.22	1065		11.22	1042		11.22	1079		11.22	1066		11.22	992		21.22	976		21.22	1281		21.22	841		21.22	392		21.22	713		10.61	690		21.22	1248		21.22	1644		21.22	1531		21.22	1510
11.24	1061		11.24	1051		11.24	1079		11.24	1064		11.24	995		21.24	983		21.24	1284		21.24	846		21.24	390		21.24	714		10.62	694		21.24	1219		21.24	1635		21.24	1551		21.24	1512
11.26	1059		11.26	1048		11.26	1092		11.26	1073		11.26	990		21.26	995		21.26	1285		21.26	856		21.26	390		21.26	707		10.63	701		21.26	1189		21.26	1622		21.26	1594		21.26	1540
11.28	1062		11.28	1041		11.28	1105		11.28	1073		11.28	987		21.28	986		21.28	1300		21.28	864		21.28	401		21.28	695		10.64	713		21.28	1211		21.28	1608		21.28	1568		21.28	1548
11.3	1060		11.3	1031		11.3	1106		11.3	1082		11.3	991		21.3	979		21.3	1304		21.3	857		21.3	409		21.3	703		10.65	716		21.3	1268		21.3	1633		21.3	1580		21.3	1535
11.32	1056		11.32	1013		11.32	1112		11.32	1086		11.32	984		21.32	984		21.32	1308		21.32	865		21.32	411		21.32	707		10.66	720		21.32	1293		21.32	1679		21.32	1564		21.32	1525
11.34	1057		11.34	1001		11.34	1111		11.34	1083		11.34	978		21.34	984		21.34	1314		21.34	860		21.34	423		21.34	724		10.67	728		21.34	1290		21.34	1694		21.34	1594		21.34	1540
11.36	1060		11.36	991		11.36	1115		11.36	1081		11.36	964		21.36	991		21.36	1311		21.36	838		21.36	424		21.36	734		10.68	732		21.36	1278		21.36	1685		21.36	1552		21.36	1550
11.38	1071		11.38	981		11.38	1109		11.38	1080		11.38	953		21.38	992		21.38	1312		21.38	837		21.38	422		21.38	751		10.69	724		21.38	1269		21.38	1676		21.38	1576		21.38	1532
11.4	1084		11.4	988		11.4	1103		11.4	1088		11.4	945		21.4	1024		21.4	1308		21.4	838		21.4	423		21.4	737		10.7	726		21.4	1262		21.4	1655		21.4	1520		21.4	1524
11.42	1080		11.42	989		11.42	1099		11.42	1092		11.42	945		21.42	1047		21.42	1320		21.42	850		21.42	421		21.42	730		10.71	718		21.42	1252		21.42	1644		21.42	1561		21.42	1550
11.44	1080		11.44	993		11.44	1093		11.44	1092		11.44	958		21.44	1048		21.44	1322		21.44	861		21.44	420		21.44	721		10.72	712		21.44	1254		21.44	1650		21.44	1538		21.44	1589
11.46	1087		11.46	1003		11.46	1100		11.46	1085		11.46	958		21.46	1045		21.46	1319		21.46	854		21.46	420		21.46	708		10.73	705		21.46	1257		21.46	1660		21.46	1541		21.46	1582
11.48	1095		11.48	1005		11.48	1108		11.48	1089		11.48	960		21.48	1032		21.48	1333		21.48	862		21.48	423		21.48	707		10.74	703		21.48	1256		21.48	1696		21.48	1643		21.48	1556
11.5	1089		11.5	999		11.5	1110		11.5	1088		11.5	962		21.5	1016		21.5	1328		21.5	867		21.5	420		21.5	719		10.75	704		21.5	1251		21.5	1689		21.5	1542		21.5	1552
11.52	1090		11.52	999		11.52	1109		11.52	1085		11.52	974		21.52	992		21.52	1333		21.52	854		21.52	413		21.52	730		10.76	703		21.52	1246		21.52	1652		21.52	1592		21.52	1534
11.54	1084		11.54	990		11.54	1111		11.54	1089		11.54	978		21.54	980		21.54	1317		21.54	855		21.54	401		21.54	744		10.77	700		21.54	1238		21.54	1649		21.54	1583		21.54	1511
11.56	1075		11.56	991		11.56	1101		11.56	1097		11.56	979		21.56	976		21.56	1314		21.56	845		21.56	402		21.56	737		10.78	708		21.56	1225		21.56	1633		21.56	1590		21.56	1521
11.58	1064		11.58	997		11.58	1097		11.58	1097		11.58	980		21.58	984		21.58	1332		21.58	844		21.58	404		21.58	737		10.79	713		21.58	1234		21.58	1626		21.58	1590		21.58	1547
11.6	1061		11.6	998		11.6	1100		11.6	1097		11.6	976		21.6	1006		21.6	1328		21.6	847		21.6	405		21.6	725		10.8	713		21.6	1269		21.6	1636		21.6	1602		21.6	1577
11.62	1061		11.62	1004		11.62	1102		11.62	1104		11.62	976		21.62	1019		21.62	1321		21.62	846		21.62	408		21.62	709		10.81	709		21.62	1289		21.62	1630		21.62	1627		21.62	1582
11.64	1059		11.64	1007		11.64	1106		11.64	1117		11.64	976		21.64	1014		21.64	1339		21.64	856		21.64	416		21.64	692		10.82	714		21.64	1270		21.64	1643		21.64	1552		21.64	1550
11.66	1045		11.66	1011		11.66	1105		11.66	1111		11.66	982		21.66	1012		21.66	1341		21.66	866		21.66	411		21.66	679		10.83	719		21.66	1255		21.66	1699		21.66	1567		21.66	1530
11.68	1048		11.68	1017		11.68	1106		11.68	1103		11.68	979		21.68	999		21.68	1342		21.68	862		21.68	412		21.68	676		10.84	721		21.68	1298		21.68	1718		21.68	1608		21.68	1530
11.7	1057		11.7	1015		11.7	1116		11.7	1094		11.7	975		21.7	1010		21.7	1345		21.7	863		21.7	420		21.7	679		10.85	719		21.7	1336		21.7	1660		21.7	1642		21.7	1526
11.72	1062		11.72	1001		11.72	1121		11.72	1099		11.72	968		21.72	1020		21.72	1357		21.72	851		21.72	416		21.72	688		10.86	719		21.72	1319		21.72	1620		21.72	1572		21.72	1539
11.74	1057		11.74	991		11.74	1114		11.74	1094		11.74	970		21.74	1020		21.74	1355		21.74	843		21.74	416		21.74	686		10.87	717		21.74	1294		21.74	1611		21.74	1541		21.74	1596
11.76	1058		11.76	990		11.76	1109		11.76	1096		11.76	973		21.76	1021		21.76	1349		21.76	840		21.76	410		21.76	695		10.88	705		21.76	1276		21.76	1618		21.76	1590		21.76	1618
11.78	1061		11.78	987		11.78	1103		11.78	1089		11.78	970		21.78	1029		21.78	1341		21.78	843		21.78	407		21.78	702		10.89	695		21.78	1274		21.78	1647		21.78	1520		21.78	1575
11.8	1055		11.8	988		11.8	1088		11.8	1079		11.8	971		21.8	1034		21.8	1349		21.8	846		21.8	406		21.8	704		10.9	690		21.8	1287		21.8	1684		21.8	1579		21.8	1555
11.82	1050		11.82	984		11.82	1092		11.82	1071		11.82	970		21.82	1049		21.82	1345		21.82	860		21.82	407		21.82	708		10.91	689		21.82	1290		21.82	1743		21.82	1594		21.82	1556
11.84	1052		11.84	986		11.84	1088		11.84	1064		11.84	972		21.84	1057		21.84	1351		21.84	865		21.84	421		21.84	725		10.92	692		21.84	1274		21.84	1754		21.84	1533		21.84	1554
11.86	1057		11.86	992		11.86	1092		11.86	1065		11.86	975		21.86	1070		21.86	1382		21.86	879		21.86	438		21.86	744		10.93	693		21.86	1256		21.86	1692		21.86	1590		21.86	1548
11.88	1058		11.88	995		11.88	1100		11.88	1068		11.88	972		21.88	1062		21.88	1393		21.88	880		21.88	436		21.88	749		10.94	695		21.88	1269		21.88	1662		21.88	1555		21.88	1529
11.9	1052		11.9	995		11.9	1105		11.9	1060		11.9	968		21.9	1052		21.9	1384		21.9	877		21.9	440		21.9	740		10.95	700		21.9	1303		21.9	1706		21.9	1533		21.9	1534
11.92	1065		11.92	998		11.92	1112		11.92	1060		11.92	961		21.92	1031		21.92	1368		21.92	872		21.92	434		21.92	737		10.96	706		21.92	1315		21.92	1743		21.92	1609		21.92	1560
11.94	1065		11.94	995		11.94	1110		11.94	1069		11.94	967		21.94	1015		21.94	1353		21.94	863		21.94	431		21.94	736		10.97	714		21.94	1283		21.94	1718		21.94	1620		21.94	1591
11.96	1058		11.96	991		11.96	1118		11.96	1081		11.96	957		21.96	1026		21.96	1353		21.96	858		21.96	423		21.96	728		10.98	716		21.96	1249		21.96	1674		21.96	1564		21.96	1615
11.98	1057		11.98	992		11.98	1106		11.98	1090		11.98	953		21.98	1042		21.98	1333		21.98	862		21.98	414		21.98	720		10.99	714		21.98	1251		21.98	1657		21.98	1674		21.98	1598
12	1053		12	1002		12	1095		12	1096		12	948		22	1037		22	1346		22	867		22	420		22	720		11	709		22	1284		22	1671		22	1643		22	1564
12.02	1049		12.02	1006		12.02	1084		12.02	1089		12.02	939		22.02	1029		22.02	1363		22.02	881		22.02	420		22.02	727		11.01	710		22.02	1323		22.02	1674		22.02	1631		22.02	1551
12.04	1051		12.04	988		12.04	1081		12.04	1091		12.04	938		22.04	1027		22.04	1365		22.04	892		22.04	422		22.04	719		11.02	706		22.04	1327		22.04	1671		22.04	1630		22.04	1557
12.06	1054		12.06	976		12.06	1083		12.06	1090		12.06	939		22.06	1042		22.06	1374		22.06	890		22.06	428		22.06	724		11.03	705		22.06	1310		22.06	1680		22.06	1580		22.06	1567
12.08	1059		12.08	977		12.08	1079		12.08	1082		12.08	943		22.08	1048		22.08	1366		22.08	894		22.08	428		22.08	733		11.04	704		22.08	1303		22.08	1687		22.08	1603		22.08	1574
12.1	1063		12.1	983		12.1	1078		12.1	1083		12.1	942		22.1	1043		22.1	1361		22.1	882		22.1	427		22.1	751		11.05	695		22.1	1297		22.1	1696		22.1	1662		22.1	1585
12.12	1060		12.12	978		12.12	1076		12.12	1082		12.12	944		22.12	1062		22.12	1374		22.12	870		22.12	422		22.12	747		11.06	688		22.12	1294		22.12	1729		22.12	1650		22.12	1588
12.14	1056		12.14	976		12.14	1074		12.14	1075		12.14	948		22.14	1060		22.14	1370		22.14	857		22.14	410		22.14	747		11.07	689		22.14	1292		22.14	1765		22.14	1595		22.14	1589
12.16	1062		12.16	977		12.16	1074		12.16	1079		12.16	950		22.16	1051		22.16	1375		22.16	854		22.16	416		22.16	750		11.08	688		22.16	1261		22.16	1756		22.16	1636		22.16	1583
12.18	1056		12.18	981		12.18	1074		12.18	1079		12.18	954		22.18	1044		22.18	1381		22.18	854		22.18	419		22.18	754		11.09	692		22.18	1240		22.18	1737		22.18	1677		22.18	1560
12.2	1056		12.2	989		12.2	1081		12.2	1084		12.2	952		22.2	1044		22.2	1384		22.2	867		22.2	432		22.2	740		11.1	687		22.2	1264		22.2	1732		22.2	1659		22.2	1558
12.22	1057		12.22	1000		12.22	1084		12.22	1081		12.22	944		22.22	1040		22.22	1387		22.22	870		22.22	440		22.22	741		11.11	685		22.22	1281		22.22	1724		22.22	1583		22.22	1566
12.24	1048		12.24	999		12.24	1082		12.24	1075		12.24	942		22.24	1036		22.24	1377		22.24	881		22.24	447		22.24	740		11.12	688		22.24	1282		22.24	1713		22.24	1701		22.24	1571
12.26	1039		12.26	991		12.26	1084		12.26	1069		12.26	941		22.26	1024		22.26	1374		22.26	882		22.26	443		22.26	747		11.13	689		22.26	1295		22.26	1710		22.26	1675		22.26	1582
12.28	1042		12.28	969		12.28	1095		12.28	1064		12.28	953		22.28	1027		22.28	1386		22.28	881		22.28	439		22.28	747		11.14	685		22.28	1312		22.28	1730		22.28	1664		22.28	1581
12.3	1041		12.3	967		12.3	1104		12.3	1058		12.3	958		22.3	1032		22.3	1408		22.3	864		22.3	433		22.3	756		11.15	683		22.3	1325		22.3	1766		22.3	1625		22.3	1571
12.32	1050		12.32	963		12.32	1102		12.32	1046		12.32	962		22.32	1033		22.32	1420		22.32	864		22.32	426		22.32	757		11.16	683		22.32	1325		22.32	1776		22.32	1581		22.32	1570
12.34	1051		12.34	960		12.34	1101		12.34	1040		12.34	957		22.34	1036		22.34	1429		22.34	855		22.34	434		22.34	761		11.17	686		22.34	1302		22.34	1763		22.34	1529		22.34	1581
12.36	1047		12.36	961		12.36	1104		12.36	1036		12.36	959		22.36	1047		22.36	1437		22.36	855		22.36	433		22.36	746		11.18	689		22.36	1299		22.36	1754		22.36	1673		22.36	1596
12.38	1042		12.38	970		12.38	1100		12.38	1031		12.38	962		22.38	1048		22.38	1425		22.38	849		22.38	430		22.38	736		11.19	691		22.38	1311		22.38	1768		22.38	1618		22.38	1591
12.4	1039		12.4	972		12.4	1097		12.4	1032		12.4	964		22.4	1051		22.4	1411		22.4	848		22.4	434		22.4	729		11.2	696		22.4	1294		22.4	1798		22.4	1589		22.4	1569
12.42	1035		12.42	975		12.42	1092		12.42	1038		12.42	960		22.42	1065		22.42	1412		22.42	866		22.42	430		22.42	737		11.21	697		22.42	1278		22.42	1799		22.42	1649		22.42	1556
12.44	1034		12.44	976		12.44	1092		12.44	1050		12.44	957		22.44	1089		22.44	1407		22.44	875		22.44	436		22.44	750		11.22	697		22.44	1282		22.44	1758		22.44	1704		22.44	1560
12.46	1026		12.46	983		12.46	1090		12.46	1061		12.46	952		22.46	1102		22.46	1401		22.46	880		22.46	442		22.46	763		11.23	696		22.46	1312		22.46	1721		22.46	1712		22.46	1587
12.48	1009		12.48	982		12.48	1081		12.48	1068		12.48	951		22.48	1089		22.48	1401		22.48	883		22.48	445		22.48	778		11.24	696		22.48	1350		22.48	1762		22.48	1704		22.48	1596
12.5	1002		12.5	988		12.5	1080		12.5	1072		12.5	953		22.5	1093		22.5	1398		22.5	888		22.5	455		22.5	794		11.25	694		22.5	1362		22.5	1815		22.5	1716		22.5	1592
12.52	1003		12.52	985		12.52	1080		12.52	1072		12.52	954		22.52	1096		22.52	1404		22.52	904		22.52	443		22.52	801		11.26	692		22.52	1364		22.52	1807		22.52	1674		22.52	1611
12.54	1008		12.54	979		12.54	1068		12.54	1080		12.54	942		22.54	1096		22.54	1405		22.54	906		22.54	442		22.54	797		11.27	694		22.54	1376		22.54	1773		22.54	1666		22.54	1631
12.56	1027		12.56	977		12.56	1070		12.56	1076		12.56	932		22.56	1091		22.56	1411		22.56	903		22.56	441		22.56	799		11.28	693		22.56	1366		22.56	1732		22.56	1637		22.56	1615
12.58	1031		12.58	965		12.58	1065		12.58	1082		12.58	928		22.58	1094		22.58	1432		22.58	910		22.58	440		22.58	790		11.29	692		22.58	1321		22.58	1722		22.58	1681		22.58	1584
12.6	1030		12.6	968		12.6	1068		12.6	1075		12.6	922		22.6	1093		22.6	1441		22.6	901		22.6	445		22.6	777		11.3	690		22.6	1308		22.6	1740		22.6	1745		22.6	1572
12.62	1023		12.62	974		12.62	1072		12.62	1073		12.62	921		22.62	1088		22.62	1445		22.62	902		22.62	457		22.62	762		11.31	688		22.62	1345		22.62	1751		22.62	1674		22.62	1556
12.64	1020		12.64	968		12.64	1069		12.64	1068		12.64	924		22.64	1088		22.64	1464		22.64	886		22.64	466		22.64	762		11.32	693		22.64	1371		22.64	1772		22.64	1664		22.64	1563
12.66	1017		12.66	958		12.66	1081		12.66	1071		12.66	921		22.66	1096		22.66	1475		22.66	888		22.66	455		22.66	760		11.33	695		22.66	1377		22.66	1795		22.66	1698		22.66	1604
12.68	1009		12.68	957		12.68	1091		12.68	1071		12.68	924		22.68	1113		22.68	1486		22.68	897		22.68	445		22.68	764		11.34	696		22.68	1394		22.68	1778		22.68	1710		22.68	1631
12.7	1004		12.7	966		12.7	1095		12.7	1070		12.7	926		22.7	1119		22.7	1480		22.7	891		22.7	454		22.7	765		11.35	697		22.7	1416		22.7	1740		22.7	1679		22.7	1626
12.72	993		12.72	973		12.72	1099		12.72	1065		12.72	922		22.72	1112		22.72	1471		22.72	888		22.72	456		22.72	782		11.36	703		22.72	1413		22.72	1758		22.72	1673		22.72	1602
12.74	994		12.74	981		12.74	1098		12.74	1063		12.74	924		22.74	1102		22.74	1464		22.74	901		22.74	455		22.74	780		11.37	704		22.74	1391		22.74	1815		22.74	1698		22.74	1601
12.76	996		12.76	981		12.76	1098		12.76	1066		12.76	923		22.76	1097		22.76	1449		22.76	905		22.76	449		22.76	787		11.38	707		22.76	1385		22.76	1813		22.76	1706		22.76	1605
12.78	1001		12.78	979		12.78	1083		12.78	1073		12.78	919		22.78	1101		22.78	1444		22.78	913		22.78	457		22.78	796		11.39	707		22.78	1369		22.78	1784		22.78	1772		22.78	1606
12.8	1012		12.8	985		12.8	1076		12.8	1070		12.8	920		22.8	1112		22.8	1442		22.8	906		22.8	453		22.8	808		11.4	701		22.8	1349		22.8	1786		22.8	1764		22.8	1660
12.82	1019		12.82	979		12.82	1064		12.82	1069		12.82	923		22.82	1111		22.82	1443		22.82	907		22.82	456		22.82	814		11.41	700		22.82	1380		22.82	1779		22.82	1737		22.82	1697
12.84	1016		12.84	982		12.84	1063		12.84	1054		12.84	920		22.84	1112		22.84	1432		22.84	896		22.84	458		22.84	814		11.42	699		22.84	1421		22.84	1757		22.84	1658		22.84	1663
12.86	1013		12.86	981		12.86	1064		12.86	1047		12.86	926		22.86	1113		22.86	1439		22.86	893		22.86	463		22.86	809		11.43	700		22.86	1413		22.86	1738		22.86	1742		22.86	1631
12.88	1018		12.88	980		12.88	1064		12.88	1044		12.88	929		22.88	1113		22.88	1445		22.88	894		22.88	465		22.88	806		11.44	703		22.88	1398		22.88	1762		22.88	1676		22.88	1642
12.9	1020		12.9	976		12.9	1078		12.9	1054		12.9	927		22.9	1122		22.9	1450		22.9	909		22.9	459		22.9	800		11.45	698		22.9	1404		22.9	1811		22.9	1842		22.9	1664
12.92	1021		12.92	972		12.92	1083		12.92	1055		12.92	924		22.92	1132		22.92	1478		22.92	915		22.92	451		22.92	811		11.46	688		22.92	1398		22.92	1806		22.92	1753		22.92	1642
12.94	1025		12.94	970		12.94	1093		12.94	1052		12.94	924		22.94	1137		22.94	1502		22.94	919		22.94	455		22.94	818		11.47	685		22.94	1409		22.94	1771		22.94	1758		22.94	1597
12.96	1021		12.96	969		12.96	1103		12.96	1051		12.96	921		22.96	1151		22.96	1513		22.96	911		22.96	447		22.96	824		11.48	686		22.96	1438		22.96	1770		22.96	1824		22.96	1597
12.98	1018		12.98	965		12.98	1101		12.98	1050		12.98	926		22.98	1146		22.98	1523		22.98	907		22.98	454		22.98	826		11.49	677		22.98	1452		22.98	1785		22.98	1782		22.98	1629
13	1018		13	964		13	1097		13	1055		13	935		23	1132		23	1511		23	896		23	454		23	814		11.5	678		23	1441		23	1778		23	1790		23	1650
13.02	1017		13.02	965		13.02	1087		13.02	1051		13.02	932		23.02	1131		23.02	1505		23.02	910		23.02	452		23.02	807		11.51	672		23.02	1413		23.02	1764		23.02	1706		23.02	1647
13.04	1011		13.04	974		13.04	1085		13.04	1039		13.04	936		23.04	1117		23.04	1487		23.04	923		23.04	461		23.04	814		11.52	666		23.04	1412		23.04	1764		23.04	1747		23.04	1645
13.06	1012		13.06	971		13.06	1079		13.06	1023		13.06	944		23.06	1110		23.06	1480		23.06	949		23.06	466		23.06	818		11.53	662		23.06	1424		23.06	1785		23.06	1778		23.06	1661
13.08	1000		13.08	965		13.08	1080		13.08	1012		13.08	943		23.08	1112		23.08	1504		23.08	955		23.08	469		23.08	821		11.54	663		23.08	1416		23.08	1820		23.08	1798		23.08	1668
13.1	990		13.1	959		13.1	1086		13.1	1008		13.1	939		23.1	1123		23.1	1507		23.1	959		23.1	474		23.1	824		11.55	666		23.1	1411		23.1	1831		23.1	1792		23.1	1692
13.12	989		13.12	965		13.12	1092		13.12	1018		13.12	933		23.12	1136		23.12	1505		23.12	942		23.12	473		23.12	828		11.56	661		23.12	1413		23.12	1832		23.12	1764		23.12	1719
13.14	995		13.14	964		13.14	1097		13.14	1039		13.14	934		23.14	1142		23.14	1503		23.14	932		23.14	468		23.14	823		11.57	660		23.14	1432		23.14	1839		23.14	1844		23.14	1701
13.16	1005		13.16	969		13.16	1101		13.16	1046		13.16	936		23.16	1140		23.16	1516		23.16	919		23.16	468		23.16	803		11.58	670		23.16	1456		23.16	1828		23.16	1822		23.16	1654
13.18	1010		13.18	969		13.18	1099		13.18	1054		13.18	944		23.18	1144		23.18	1507		23.18	932		23.18	472		23.18	809		11.59	683		23.18	1457		23.18	1823		23.18	1801		23.18	1622
13.2	1008		13.2	967		13.2	1099		13.2	1066		13.2	944		23.2	1134		23.2	1502		23.2	954		23.2	474		23.2	827		11.6	691		23.2	1479		23.2	1825		23.2	1738		23.2	1634
13.22	1006		13.22	966		13.22	1084		13.22	1074		13.22	948		23.22	1139		23.22	1515		23.22	971		23.22	474		23.22	828		11.61	701		23.22	1499		23.22	1808		23.22	1846		23.22	1682
13.24	998		13.24	964		13.24	1071		13.24	1092		13.24	950		23.24	1161		23.24	1536		23.24	972		23.24	480		23.24	832		11.62	707		23.24	1496		23.24	1800		23.24	1817		23.24	1711
13.26	991		13.26	970		13.26	1074		13.26	1090		13.26	938		23.26	1180		23.26	1543		23.26	978		23.26	484		23.26	836		11.63	702		23.26	1490		23.26	1813		23.26	1795		23.26	1709
13.28	979		13.28	970		13.28	1075		13.28	1082		13.28	949		23.28	1184		23.28	1550		23.28	969		23.28	495		23.28	837		11.64	702		23.28	1459		23.28	1836		23.28	1819		23.28	1701
13.3	975		13.3	962		13.3	1077		13.3	1068		13.3	952		23.3	1180		23.3	1549		23.3	961		23.3	494		23.3	841		11.65	698		23.3	1442		23.3	1839		23.3	1867		23.3	1672
13.32	970		13.32	954		13.32	1089		13.32	1065		13.32	950		23.32	1171		23.32	1571		23.32	953		23.32	498		23.32	844		11.66	696		23.32	1476		23.32	1810		23.32	1834		23.32	1655
13.34	969		13.34	952		13.34	1103		13.34	1058		13.34	944		23.34	1155		23.34	1563		23.34	949		23.34	492		23.34	853		11.67	691		23.34	1511		23.34	1802		23.34	1823		23.34	1653
13.36	976		13.36	960		13.36	1113		13.36	1049		13.36	940		23.36	1161		23.36	1580		23.36	951		23.36	491		23.36	847		11.68	682		23.36	1544		23.36	1819		23.36	1864		23.36	1686
13.38	989		13.38	963		13.38	1124		13.38	1048		13.38	946		23.38	1170		23.38	1594		23.38	947		23.38	499		23.38	842		11.69	682		23.38	1564		23.38	1835		23.38	1866		23.38	1748
13.4	999		13.4	969		13.4	1126		13.4	1039		13.4	949		23.4	1173		23.4	1595		23.4	952		23.4	520		23.4	838		11.7	683		23.4	1543		23.4	1852		23.4	1907		23.4	1732
13.42	1007		13.42	969		13.42	1124		13.42	1033		13.42	952		23.42	1186		23.42	1598		23.42	957		23.42	528		23.42	819		11.71	685		23.42	1524		23.42	1868		23.42	1929		23.42	1661
13.44	1005		13.44	974		13.44	1111		13.44	1035		13.44	945		23.44	1193		23.44	1613		23.44	963		23.44	541		23.44	815		11.72	683		23.44	1492		23.44	1894		23.44	1822		23.44	1651
13.46	1011		13.46	981		13.46	1099		13.46	1031		13.46	943		23.46	1185		23.46	1615		23.46	981		23.46	528		23.46	830		11.73	684		23.46	1466		23.46	1899		23.46	1774		23.46	1686
13.48	1001		13.48	979		13.48	1091		13.48	1042		13.48	936		23.48	1180		23.48	1611		23.48	996		23.48	519		23.48	850		11.74	680		23.48	1501		23.48	1872		23.48	1882		23.48	1716
13.5	1001		13.5	982		13.5	1087		13.5	1041		13.5	927		23.5	1164		23.5	1598		23.5	995		23.5	496		23.5	861		11.75	680		23.5	1553		23.5	1874		23.5	1872		23.5	1732
13.52	999		13.52	969		13.52	1078		13.52	1032		13.52	932		23.52	1171		23.52	1607		23.52	989		23.52	501		23.52	867		11.76	683		23.52	1560		23.52	1890		23.52	1824		23.52	1734
13.54	995		13.54	963		13.54	1072		13.54	1029		13.54	932		23.54	1174		23.54	1595		23.54	976		23.54	512		23.54	875		11.77	677		23.54	1556		23.54	1868		23.54	1818		23.54	1710
13.56	988		13.56	962		13.56	1074		13.56	1034		13.56	932		23.56	1175		23.56	1590		23.56	967		23.56	529		23.56	883		11.78	677		23.56	1561		23.56	1852		23.56	1926		23.56	1678
13.58	990		13.58	960		13.58	1080		13.58	1028		13.58	933		23.58	1203		23.58	1591		23.58	960		23.58	534		23.58	869		11.79	679		23.58	1544		23.58	1860		23.58	1961		23.58	1682
13.6	988		13.6	954		13.6	1077		13.6	1022		13.6	929		23.6	1209		23.6	1612		23.6	971		23.6	541		23.6	859		11.8	682		23.6	1546		23.6	1878		23.6	1925		23.6	1713
13.62	985		13.62	944		13.62	1089		13.62	1014		13.62	934		23.62	1191		23.62	1637		23.62	982		23.62	521		23.62	850		11.81	682		23.62	1573		23.62	1910		23.62	1925		23.62	1732
13.64	989		13.64	941		13.64	1090		13.64	1016		13.64	938		23.64	1177		23.64	1643		23.64	994		23.64	521		23.64	839		11.82	685		23.64	1598		23.64	1913		23.64	1909		23.64	1733
13.66	993		13.66	950		13.66	1085		13.66	1020		13.66	936		23.66	1159		23.66	1654		23.66	1009		23.66	503		23.66	829		11.83	685		23.66	1611		23.66	1888		23.66	1889		23.66	1736
13.68	988		13.68	966		13.68	1079		13.68	1017		13.68	932		23.68	1152		23.68	1653		23.68	1024		23.68	501		23.68	824		11.84	676		23.68	1620		23.68	1873		23.68	1889		23.68	1730
13.7	988		13.7	976		13.7	1088		13.7	1022		13.7	939		23.7	1162		23.7	1644		23.7	1031		23.7	509		23.7	825		11.85	670		23.7	1627		23.7	1874		23.7	1953		23.7	1724
13.72	976		13.72	977		13.72	1097		13.72	1027		13.72	939		23.72	1164		23.72	1649		23.72	1035		23.72	515		23.72	839		11.86	659		23.72	1623		23.72	1873		23.72	1940		23.72	1731
13.74	975		13.74	981		13.74	1099		13.74	1024		13.74	929		23.74	1174		23.74	1652		23.74	1034		23.74	518		23.74	845		11.87	654		23.74	1632		23.74	1864		23.74	1990		23.74	1720
13.76	971		13.76	986		13.76	1093		13.76	1014		13.76	923		23.76	1181		23.76	1656		23.76	1030		23.76	526		23.76	849		11.88	641		23.76	1646		23.76	1872		23.76	1938		23.76	1728
13.78	969		13.78	992		13.78	1093		13.78	1013		13.78	929		23.78	1172		23.78	1666		23.78	1020		23.78	519		23.78	851		11.89	633		23.78	1657		23.78	1884		23.78	1943		23.78	1748
13.8	957		13.8	995		13.8	1101		13.8	1014		13.8	925		23.8	1175		23.8	1655		23.8	1019		23.8	528		23.8	861		11.9	639		23.8	1641		23.8	1882		23.8	1975		23.8	1734
13.82	958		13.82	980		13.82	1096		13.82	1010		13.82	930		23.82	1181		23.82	1658		23.82	1014		23.82	523		23.82	863		11.91	644		23.82	1601		23.82	1888		23.82	1907		23.82	1749
13.84	954		13.84	969		13.84	1090		13.84	1011		13.84	925		23.84	1179		23.84	1656		23.84	1009		23.84	522		23.84	870		11.92	650		23.84	1600		23.84	1896		23.84	1996		23.84	1790
13.86	952		13.86	966		13.86	1098		13.86	1004		13.86	927		23.86	1168		23.86	1666		23.86	1017		23.86	538		23.86	874		11.93	652		23.86	1640		23.86	1872		23.86	2001		23.86	1774
13.88	952		13.88	961		13.88	1089		13.88	1009		13.88	922		23.88	1163		23.88	1690		23.88	1020		23.88	547		23.88	882		11.94	661		23.88	1677		23.88	1840		23.88	1934		23.88	1755
13.9	951		13.9	962		13.9	1086		13.9	1017		13.9	923		23.9	1162		23.9	1696		23.9	1022		23.9	553		23.9	882		11.95	668		23.9	1690		23.9	1860		23.9	2017		23.9	1797
13.92	946		13.92	963		13.92	1088		13.92	1018		13.92	926		23.92	1180		23.92	1692		23.92	1027		23.92	559		23.92	872		11.96	673		23.92	1687		23.92	1904		23.92	2038		23.92	1810
13.94	947		13.94	958		13.94	1093		13.94	1021		13.94	930		23.94	1187		23.94	1687		23.94	1039		23.94	555		23.94	861		11.97	684		23.94	1665		23.94	1917		23.94	1986		23.94	1756
13.96	942		13.96	955		13.96	1098		13.96	1017		13.96	930		23.96	1206		23.96	1677		23.96	1043		23.96	550		23.96	853		11.98	681		23.96	1657		23.96	1906		23.96	1967		23.96	1717
13.98	943		13.98	957		13.98	1102		13.98	1008		13.98	929		23.98	1214		23.98	1670		23.98	1049		23.98	541		23.98	837		11.99	680		23.98	1676		23.98	1907		23.98	1963		23.98	1710
14	944		14	951		14	1107		14	1005		14	936		24	1209		24	1680		24	1044		24	534		24	844		12	671		24	1677		24	1924		24	2003		24	1728
14.02	955		14.02	951		14.02	1118		14.02	1005		14.02	944		24.02	1183		24.02	1700		24.02	1049		24.02	540		24.02	859		12.01	669		24.02	1682		24.02	1896		24.02	1994		24.02	1774
14.04	956		14.04	947		14.04	1122		14.04	1008		14.04	936		24.04	1175		24.04	1731		24.04	1041		24.04	537		24.04	871		12.02	668		24.04	1698		24.04	1848		24.04	2022		24.04	1772
14.06	964		14.06	950		14.06	1120		14.06	1010		14.06	938		24.06	1181		24.06	1731		24.06	1052		24.06	534		24.06	883		12.03	659		24.06	1699		24.06	1861		24.06	2115		24.06	1708
14.08	971		14.08	957		14.08	1117		14.08	1008		14.08	938		24.08	1191		24.08	1729		24.08	1047		24.08	534		24.08	891		12.04	656		24.08	1707		24.08	1886		24.08	2135		24.08	1685
14.1	973		14.1	966		14.1	1117		14.1	1002		14.1	928		24.1	1186		24.1	1732		24.1	1035		24.1	536		24.1	892		12.05	643		24.1	1717		24.1	1899		24.1	2073		24.1	1719
14.12	970		14.12	963		14.12	1102		14.12	1000		14.12	914		24.12	1188		24.12	1731		24.12	1030		24.12	540		24.12	891		12.06	643		24.12	1701		24.12	1896		24.12	2003		24.12	1719
14.14	976		14.14	965		14.14	1096		14.14	1000		14.14	909		24.14	1197		24.14	1724		24.14	1043		24.14	546		24.14	877		12.07	640		24.14	1694		24.14	1853		24.14	2005		24.14	1722
14.16	980		14.16	972		14.16	1090		14.16	998		14.16	904		24.16	1202		24.16	1740		24.16	1040		24.16	549		24.16	868		12.08	639		24.16	1694		24.16	1851		24.16	2066		24.16	1772
14.18	986		14.18	978		14.18	1081		14.18	993		14.18	900		24.18	1198		24.18	1751		24.18	1047		24.18	557		24.18	857		12.09	646		24.18	1692		24.18	1898		24.18	2036		24.18	1779
14.2	975		14.2	976		14.2	1073		14.2	992		14.2	905		24.2	1201		24.2	1767		24.2	1052		24.2	556		24.2	837		12.1	651		24.2	1709		24.2	1908		24.2	2050		24.2	1756
14.22	978		14.22	963		14.22	1084		14.22	995		14.22	916		24.22	1197		24.22	1767		24.22	1068		24.22	548		24.22	839		12.11	655		24.22	1720		24.22	1888		24.22	2021		24.22	1773
14.24	976		14.24	949		14.24	1088		14.24	1009		14.24	932		24.24	1192		24.24	1765		24.24	1072		24.24	548		24.24	833		12.12	656		24.24	1722		24.24	1886		24.24	1998		24.24	1805
14.26	976		14.26	945		14.26	1092		14.26	1017		14.26	936		24.26	1183		24.26	1770		24.26	1069		24.26	560		24.26	837		12.13	655		24.26	1722		24.26	1908		24.26	2051		24.26	1811
14.28	971		14.28	934		14.28	1092		14.28	1028		14.28	942		24.28	1184		24.28	1761		24.28	1074		24.28	563		24.28	856		12.14	658		24.28	1707		24.28	1924		24.28	2069		24.28	1790
14.3	961		14.3	939		14.3	1090		14.3	1026		14.3	947		24.3	1199		24.3	1755		24.3	1081		24.3	569		24.3	865		12.15	657		24.3	1677		24.3	1923		24.3	2120		24.3	1791
14.32	967		14.32	938		14.32	1089		14.32	1021		14.32	948		24.32	1205		24.32	1760		24.32	1077		24.32	568		24.32	872		12.16	660		24.32	1657		24.32	1936		24.32	2091		24.32	1800
14.34	958		14.34	938		14.34	1090		14.34	1024		14.34	941		24.34	1217		24.34	1767		24.34	1083		24.34	572		24.34	859		12.17	658		24.34	1678		24.34	1946		24.34	1977		24.34	1784
14.36	952		14.36	933		14.36	1083		14.36	1005		14.36	936		24.36	1209		24.36	1764		24.36	1074		24.36	571		24.36	853		12.18	663		24.36	1726		24.36	1917		24.36	2056		24.36	1783
14.38	948		14.38	941		14.38	1095		14.38	995		14.38	926		24.38	1184		24.38	1767		24.38	1063		24.38	561		24.38	846		12.19	654		24.38	1777		24.38	1880		24.38	2001		24.38	1771
14.4	947		14.4	956		14.4	1100		14.4	987		14.4	921		24.4	1174		24.4	1773		24.4	1055		24.4	549		24.4	839		12.2	654		24.4	1786		24.4	1910		24.4	2003		24.4	1756
14.42	942		14.42	963		14.42	1100		14.42	977		14.42	917		24.42	1172		24.42	1765		24.42	1037		24.42	551		24.42	839		12.21	665		24.42	1731		24.42	1962		24.42	1978		24.42	1775
14.44	931		14.44	965		14.44	1101		14.44	971		14.44	918		24.44	1165		24.44	1761		24.44	1037		24.44	548		24.44	851		12.22	675		24.44	1686		24.44	1976		24.44	2035		24.44	1782
14.46	935		14.46	960		14.46	1108		14.46	964		14.46	915		24.46	1172		24.46	1767		24.46	1051		24.46	547		24.46	853		12.23	687		24.46	1687		24.46	1957		24.46	2009		24.46	1778
14.48	933		14.48	968		14.48	1100		14.48	959		14.48	919		24.48	1178		24.48	1788		24.48	1061		24.48	545		24.48	860		12.24	689		24.48	1700		24.48	1887		24.48	2028		24.48	1805
14.5	938		14.5	967		14.5	1109		14.5	963		14.5	919		24.5	1191		24.5	1789		24.5	1079		24.5	547		24.5	852		12.25	688		24.5	1729		24.5	1847		24.5	1996		24.5	1817
14.52	933		14.52	967		14.52	1106		14.52	967		14.52	917		24.52	1184		24.52	1795		24.52	1072		24.52	549		24.52	852		12.26	683		24.52	1758		24.52	1894		24.52	1939		24.52	1802
14.54	930		14.54	977		14.54	1104		14.54	964		14.54	909		24.54	1176		24.54	1797		24.54	1059		24.54	545		24.54	845		12.27	673		24.54	1756		24.54	1947		24.54	2031		24.54	1794
14.56	940		14.56	978		14.56	1108		14.56	969		14.56	914		24.56	1166		24.56	1795		24.56	1056		24.56	546		24.56	849		12.28	670		24.56	1739		24.56	1954		24.56	1957		24.56	1780
14.58	941		14.58	970		14.58	1109		14.58	977		14.58	923		24.58	1174		24.58	1768		24.58	1049		24.58	554		24.58	837		12.29	673		24.58	1711		24.58	1944		24.58	1997		24.58	1770
14.6	944		14.6	960		14.6	1109		14.6	972		14.6	928		24.6	1175		24.6	1745		24.6	1038		24.6	555		24.6	839		12.3	670		24.6	1679		24.6	1936		24.6	1990		24.6	1775
14.62	944		14.62	960		14.62	1114		14.62	988		14.62	928		24.62	1182		24.62	1748		24.62	1055		24.62	551		24.62	843		12.31	659		24.62	1658		24.62	1927		24.62	2019		24.62	1782
14.64	945		14.64	958		14.64	1106		14.64	989		14.64	934		24.64	1184		24.64	1745		24.64	1069		24.64	545		24.64	848		12.32	652		24.64	1670		24.64	1924		24.64	1965		24.64	1778
14.66	933		14.66	946		14.66	1106		14.66	988		14.66	934		24.66	1186		24.66	1733		24.66	1069		24.66	546		24.66	853		12.33	655		24.66	1710		24.66	1915		24.66	1926		24.66	1758
14.68	921		14.68	939		14.68	1104		14.68	984		14.68	931		24.68	1194		24.68	1742		24.68	1053		24.68	542		24.68	856		12.34	660		24.68	1717		24.68	1916		24.68	1914		24.68	1757
14.7	913		14.7	932		14.7	1095		14.7	976		14.7	924		24.7	1192		24.7	1747		24.7	1043		24.7	543		24.7	853		12.35	663		24.7	1706		24.7	1944		24.7	1930		24.7	1759
14.72	906		14.72	938		14.72	1091		14.72	964		14.72	925		24.72	1177		24.72	1743		24.72	1067		24.72	553		24.72	856		12.36	667		24.72	1696		24.72	1956		24.72	1990		24.72	1741
14.74	910		14.74	933		14.74	1099		14.74	967		14.74	926		24.74	1181		24.74	1728		24.74	1074		24.74	551		24.74	852		12.37	668		24.74	1686		24.74	1946		24.74	1905		24.74	1747
14.76	902		14.76	929		14.76	1093		14.76	964		14.76	917		24.76	1163		24.76	1715		24.76	1080		24.76	537		24.76	854		12.38	664		24.76	1676		24.76	1940		24.76	1961		24.76	1757
14.78	893		14.78	938		14.78	1104		14.78	963		14.78	912		24.78	1153		24.78	1721		24.78	1088		24.78	532		24.78	854		12.39	656		24.78	1656		24.78	1935		24.78	1894		24.78	1761
14.8	898		14.8	942		14.8	1114		14.8	959		14.8	914		24.8	1153		24.8	1706		24.8	1086		24.8	530		24.8	849		12.4	650		24.8	1650		24.8	1930		24.8	1947		24.8	1776
14.82	905		14.82	944		14.82	1120		14.82	963		14.82	906		24.82	1161		24.82	1724		24.82	1080		24.82	535		24.82	857		12.41	651		24.82	1643		24.82	1942		24.82	1902		24.82	1786
14.84	908		14.84	947		14.84	1124		14.84	966		14.84	911		24.84	1172		24.84	1721		24.84	1068		24.84	529		24.84	842		12.42	655		24.84	1629		24.84	1959		24.84	1975		24.84	1791
14.86	912		14.86	963		14.86	1130		14.86	972		14.86	911		24.86	1186		24.86	1708		24.86	1046		24.86	527		24.86	829		12.43	649		24.86	1627		24.86	1965		24.86	1948		24.86	1792
14.88	911		14.88	967		14.88	1131		14.88	965		14.88	913		24.88	1182		24.88	1693		24.88	1053		24.88	524		24.88	834		12.44	649		24.88	1650		24.88	1955		24.88	1912		24.88	1793
14.9	910		14.9	973		14.9	1140		14.9	968		14.9	905		24.9	1172		24.9	1688		24.9	1056		24.9	524		24.9	840		12.45	651		24.9	1687		24.9	1946		24.9	1918		24.9	1788
14.92	908		14.92	973		14.92	1139		14.92	965		14.92	910		24.92	1156		24.92	1683		24.92	1064		24.92	510		24.92	843		12.46	649		24.92	1676		24.92	1948		24.92	1994		24.92	1784
14.94	909		14.94	976		14.94	1128		14.94	969		14.94	918		24.94	1157		24.94	1662		24.94	1059		24.94	507		24.94	838		12.47	651		24.94	1623		24.94	1957		24.94	1922		24.94	1795
14.96	914		14.96	976		14.96	1118		14.96	967		14.96	928		24.96	1163		24.96	1658		24.96	1058		24.96	520		24.96	842		12.48	661		24.96	1595		24.96	1973		24.96	1903		24.96	1816
14.98	923		14.98	982		14.98	1110		14.98	977		14.98	935		24.98	1161		24.98	1662		24.98	1073		24.98	530		24.98	852		12.49	660		24.98	1603		24.98	1976		24.98	1863		24.98	1824
15	920		15	972		15	1115		15	981		15	932		25	1148		25	1660		25	1064		25	533		25	848		12.5	665		25	1623		25	1960		25	1901		25	1807
15.02	915		15.02	972		15.02	1121		15.02	976		15.02	932		25.02	1162		25.02	1641		25.02	1061		25.02	529		25.02	847		12.51	661		25.02	1630		25.02	1934		25.02	1960		25.02	1797
15.04	914		15.04	969		15.04	1119		15.04	972		15.04	926		25.04	1146		25.04	1631		25.04	1071		25.04	525		25.04	849		12.52	656		25.04	1637		25.04	1917		25.04	1891		25.04	1784
15.06	910		15.06	965		15.06	1116		15.06	980		15.06	923		25.06	1141		25.06	1647		25.06	1068		25.06	521		25.06	847		12.53	653		25.06	1632		25.06	1928		25.06	1891		25.06	1755
15.08	901		15.08	961		15.08	1112		15.08	979		15.08	933		25.08	1147		25.08	1654		25.08	1061		25.08	511		25.08	844		12.54	655		25.08	1610		25.08	1930		25.08	1825		25.08	1725
15.1	898		15.1	966		15.1	1107		15.1	973		15.1	933		25.1	1158		25.1	1633		25.1	1057		25.1	513		25.1	830		12.55	645		25.1	1612		25.1	1910		25.1	1827		25.1	1718
15.12	896		15.12	966		15.12	1113		15.12	969		15.12	933		25.12	1167		25.12	1660		25.12	1051		25.12	512		25.12	831		12.56	647		25.12	1619		25.12	1912		25.12	1908		25.12	1762
15.14	896		15.14	969		15.14	1116		15.14	958		15.14	928		25.14	1175		25.14	1673		25.14	1053		25.14	506		25.14	832		12.57	647		25.14	1602		25.14	1922		25.14	1803		25.14	1811
15.16	889		15.16	970		15.16	1117		15.16	952		15.16	928		25.16	1181		25.16	1693		25.16	1048		25.16	504		25.16	836		12.58	645		25.16	1557		25.16	1912		25.16	1861		25.16	1810
15.18	897		15.18	977		15.18	1116		15.18	948		15.18	931		25.18	1177		25.18	1669		25.18	1050		25.18	509		25.18	837		12.59	644		25.18	1530		25.18	1873		25.18	1905		25.18	1780
15.2	898		15.2	978		15.2	1111		15.2	952		15.2	932		25.2	1169		25.2	1654		25.2	1047		25.2	507		25.2	839		12.6	647		25.2	1543		25.2	1856		25.2	1944		25.2	1758
15.22	902		15.22	979		15.22	1121		15.22	952		15.22	930		25.22	1160		25.22	1656		25.22	1037		25.22	511		25.22	850		12.61	648		25.22	1545		25.22	1902		25.22	1918		25.22	1746
15.24	911		15.24	974		15.24	1138		15.24	949		15.24	915		25.24	1154		25.24	1644		25.24	1026		25.24	519		25.24	845		12.62	654		25.24	1540		25.24	1927		25.24	1911		25.24	1740
15.26	913		15.26	968		15.26	1140		15.26	943		15.26	909		25.26	1137		25.26	1632		25.26	1013		25.26	532		25.26	829		12.63	656		25.26	1552		25.26	1901		25.26	1937		25.26	1741
15.28	914		15.28	963		15.28	1142		15.28	945		15.28	902		25.28	1134		25.28	1634		25.28	1028		25.28	528		25.28	820		12.64	651		25.28	1550		25.28	1886		25.28	1816		25.28	1739
15.3	911		15.3	956		15.3	1134		15.3	958		15.3	899		25.3	1142		25.3	1631		25.3	1038		25.3	518		25.3	820		12.65	644		25.3	1509		25.3	1899		25.3	1831		25.3	1744
15.32	908		15.32	945		15.32	1125		15.32	961		15.32	900		25.32	1157		25.32	1636		25.32	1057		25.32	510		25.32	824		12.66	645		25.32	1489		25.32	1902		25.32	1784		25.32	1770
15.34	910		15.34	940		15.34	1124		15.34	967		15.34	905		25.34	1159		25.34	1620		25.34	1063		25.34	512		25.34	839		12.67	640		25.34	1511		25.34	1910		25.34	1850		25.34	1781
15.36	902		15.36	933		15.36	1127		15.36	967		15.36	905		25.36	1168		25.36	1630		25.36	1050		25.36	508		25.36	849		12.68	645		25.36	1511		25.36	1932		25.36	1894		25.36	1752
15.38	897		15.38	941		15.38	1122		15.38	951		15.38	908		25.38	1168		25.38	1626		25.38	1039		25.38	512		25.38	863		12.69	649		25.38	1490		25.38	1915		25.38	1887		25.38	1735
15.4	896		15.4	950		15.4	1119		15.4	947		15.4	915		25.4	1167		25.4	1621		25.4	1023		25.4	518		25.4	854		12.7	651		25.4	1497		25.4	1870		25.4	1928		25.4	1741
15.42	897		15.42	949		15.42	1114		15.42	942		15.42	925		25.42	1141		25.42	1604		25.42	999		25.42	526		25.42	849		12.71	645		25.42	1504		25.42	1840		25.42	1934		25.42	1737
15.44	896		15.44	943		15.44	1110		15.44	946		15.44	935		25.44	1126		25.44	1588		25.44	999		25.44	527		25.44	841		12.72	645		25.44	1497		25.44	1843		25.44	1900		25.44	1749
15.46	892		15.46	942		15.46	1112		15.46	942		15.46	936		25.46	1117		25.46	1591		25.46	989		25.46	517		25.46	840		12.73	644		25.46	1498		25.46	1887		25.46	1929		25.46	1774
15.48	895		15.48	951		15.48	1115		15.48	939		15.48	934		25.48	1132		25.48	1603		25.48	1016		25.48	505		25.48	837		12.74	646		25.48	1494		25.48	1936		25.48	1879		25.48	1792
15.5	894		15.5	957		15.5	1118		15.5	932		15.5	936		25.5	1138		25.5	1615		25.5	1028		25.5	502		25.5	842		12.75	647		25.5	1497		25.5	1927		25.5	1867		25.5	1792
15.52	895		15.52	955		15.52	1121		15.52	932		15.52	931		25.52	1143		25.52	1640		25.52	1016		25.52	501		25.52	843		12.76	644		25.52	1522		25.52	1899		25.52	1855		25.52	1784
15.54	892		15.54	967		15.54	1113		15.54	939		15.54	931		25.54	1156		25.54	1628		25.54	1011		25.54	505		25.54	838		12.77	638		25.54	1525		25.54	1896		25.54	1867		25.54	1780
15.56	886		15.56	974		15.56	1115		15.56	939		15.56	927		25.56	1162		25.56	1603		25.56	1019		25.56	512		25.56	830		12.78	638		25.56	1476		25.56	1895		25.56	1888		25.56	1762
15.58	882		15.58	984		15.58	1120		15.58	943		15.58	927		25.58	1145		25.58	1577		25.58	1007		25.58	515		25.58	829		12.79	637		25.58	1448		25.58	1892		25.58	1799		25.58	1760
15.6	886		15.6	989		15.6	1122		15.6	939		15.6	919		25.6	1146		25.6	1568		25.6	1008		25.6	517		25.6	822		12.8	638		25.6	1479		25.6	1896		25.6	1895		25.6	1769
15.62	901		15.62	995		15.62	1134		15.62	930		15.62	920		25.62	1142		25.62	1567		25.62	1012		25.62	522		25.62	822		12.81	638		25.62	1503		25.62	1908		25.62	1878		25.62	1742
15.64	914		15.64	988		15.64	1140		15.64	935		15.64	918		25.64	1157		25.64	1570		25.64	1013		25.64	517		25.64	813		12.82	636		25.64	1514		25.64	1907		25.64	1839		25.64	1716
15.66	918		15.66	968		15.66	1145		15.66	943		15.66	914		25.66	1173		25.66	1590		25.66	1003		25.66	518		25.66	813		12.83	622		25.66	1522		25.66	1902		25.66	1879		25.66	1731
15.68	918		15.68	954		15.68	1137		15.68	954		15.68	914		25.68	1177		25.68	1611		25.68	996		25.68	512		25.68	819		12.84	628		25.68	1508		25.68	1907		25.68	1888		25.68	1748
15.7	909		15.7	949		15.7	1141		15.7	959		15.7	910		25.7	1179		25.7	1598		25.7	993		25.7	512		25.7	806		12.85	634		25.7	1485		25.7	1897		25.7	1871		25.7	1755
15.72	915		15.72	946		15.72	1154		15.72	959		15.72	908		25.72	1166		25.72	1586		25.72	1000		25.72	520		25.72	793		12.86	642		25.72	1492		25.72	1877		25.72	1862		25.72	1755
15.74	923		15.74	949		15.74	1146		15.74	955		15.74	907		25.74	1135		25.74	1585		25.74	1000		25.74	518		25.74	792		12.87	649		25.74	1514		25.74	1867		25.74	1861		25.74	1742
15.76	919		15.76	944		15.76	1135		15.76	956		15.76	905		25.76	1129		25.76	1567		25.76	1011		25.76	517		25.76	796		12.88	659		25.76	1504		25.76	1881		25.76	1836		25.76	1738
15.78	906		15.78	956		15.78	1124		15.78	952		15.78	909		25.78	1117		25.78	1562		25.78	1022		25.78	518		25.78	806		12.89	661		25.78	1503		25.78	1887		25.78	1844		25.78	1746
15.8	898		15.8	967		15.8	1122		15.8	948		15.8	909		25.8	1113		25.8	1554		25.8	998		25.8	512		25.8	808		12.9	666		25.8	1533		25.8	1867		25.8	1802		25.8	1757
15.82	892		15.82	970		15.82	1127		15.82	949		15.82	906		25.82	1118		25.82	1537		25.82	989		25.82	511		25.82	818		12.91	665		25.82	1533		25.82	1860		25.82	1706		25.82	1744
15.84	892		15.84	970		15.84	1143		15.84	948		15.84	903		25.84	1129		25.84	1539		25.84	984		25.84	504		25.84	829		12.92	663		25.84	1516		25.84	1870		25.84	1816		25.84	1710
15.86	891		15.86	964		15.86	1152		15.86	939		15.86	902		25.86	1143		25.86	1530		25.86	972		25.86	509		25.86	815		12.93	652		25.86	1502		25.86	1882		25.86	1908		25.86	1709
15.88	891		15.88	959		15.88	1146		15.88	936		15.88	896		25.88	1141		25.88	1534		25.88	977		25.88	526		25.88	812		12.94	643		25.88	1472		25.88	1896		25.88	1872		25.88	1735
15.9	888		15.9	948		15.9	1143		15.9	938		15.9	897		25.9	1131		25.9	1550		25.9	993		25.9	529		25.9	823		12.95	629		25.9	1460		25.9	1897		25.9	1828		25.9	1759
15.92	883		15.92	942		15.92	1134		15.92	937		15.92	896		25.92	1120		25.92	1552		25.92	1007		25.92	520		25.92	837		12.96	631		25.92	1451		25.92	1892		25.92	1785		25.92	1762
15.94	885		15.94	938		15.94	1139		15.94	929		15.94	897		25.94	1121		25.94	1575		25.94	1015		25.94	518		25.94	843		12.97	631		25.94	1449		25.94	1910		25.94	1825		25.94	1742
15.96	889		15.96	945		15.96	1137		15.96	920		15.96	898		25.96	1106		25.96	1569		25.96	1012		25.96	516		25.96	855		12.98	629		25.96	1474		25.96	1895		25.96	1902		25.96	1744
15.98	894		15.98	948		15.98	1114		15.98	915		15.98	898		25.98	1109		25.98	1549		25.98	1015		25.98	516		25.98	860		12.99	634		25.98	1482		25.98	1850		25.98	1784		25.98	1759
16	887		16	950		16	1101		16	916		16	903		26	1127		26	1538		26	1005		26	507		26	860		13	630		26	1462		26	1874		26	1800		26	1762
16.02	877		16.02	953		16.02	1093		16.02	919		16.02	905		26.02	1139		26.02	1530		26.02	986		26.02	507		26.02	848		13.01	625		26.02	1443		26.02	1913		26.02	1855		26.02	1758
16.04	873		16.04	953		16.04	1096		16.04	920		16.04	905		26.04	1136		26.04	1527		26.04	985		26.04	506		26.04	841		13.02	619		26.04	1461		26.04	1902		26.04	1764		26.04	1758
16.06	869		16.06	952		16.06	1106		16.06	924		16.06	903		26.06	1129		26.06	1530		26.06	988		26.06	499		26.06	847		13.03	619		26.06	1483		26.06	1914		26.06	1867		26.06	1778
16.08	864		16.08	954		16.08	1124		16.08	920		16.08	899		26.08	1107		26.08	1527		26.08	990		26.08	492		26.08	852		13.04	625		26.08	1478		26.08	1934		26.08	1763		26.08	1790
16.1	866		16.1	954		16.1	1131		16.1	913		16.1	895		26.1	1106		26.1	1544		26.1	991		26.1	496		26.1	860		13.05	625		26.1	1478		26.1	1911		26.1	1768		26.1	1786
16.12	875		16.12	959		16.12	1138		16.12	913		16.12	901		26.12	1108		26.12	1549		26.12	994		26.12	495		26.12	859		13.06	632		26.12	1488		26.12	1891		26.12	1812		26.12	1774
16.14	875		16.14	957		16.14	1154		16.14	917		16.14	902		26.14	1112		26.14	1557		26.14	999		26.14	503		26.14	832		13.07	640		26.14	1498		26.14	1861		26.14	1812		26.14	1746
16.16	876		16.16	960		16.16	1165		16.16	914		16.16	908		26.16	1117		26.16	1560		26.16	986		26.16	513		26.16	826		13.08	644		26.16	1502		26.16	1835		26.16	1790		26.16	1721
16.18	876		16.18	970		16.18	1166		16.18	910		16.18	912		26.18	1114		26.18	1560		26.18	973		26.18	526		26.18	816		13.09	653		26.18	1486		26.18	1847		26.18	1792		26.18	1742
16.2	884		16.2	977		16.2	1168		16.2	906		16.2	923		26.2	1124		26.2	1555		26.2	969		26.2	524		26.2	811		13.1	662		26.2	1475		26.2	1846		26.2	1816		26.2	1788
16.22	888		16.22	971		16.22	1164		16.22	912		16.22	931		26.22	1121		26.22	1551		26.22	974		26.22	522		26.22	815		13.11	662		26.22	1480		26.22	1816		26.22	1783		26.22	1790
16.24	885		16.24	975		16.24	1157		16.24	924		16.24	945		26.24	1115		26.24	1542		26.24	969		26.24	526		26.24	826		13.12	649		26.24	1465		26.24	1787		26.24	1839		26.24	1758
16.26	887		16.26	975		16.26	1155		16.26	929		16.26	938		26.26	1115		26.26	1536		26.26	981		26.26	517		26.26	831		13.13	644		26.26	1426		26.26	1797		26.26	1739		26.26	1748
16.28	884		16.28	969		16.28	1156		16.28	929		16.28	935		26.28	1123		26.28	1529		26.28	989		26.28	502		26.28	837		13.14	637		26.28	1414		26.28	1845		26.28	1785		26.28	1779
16.3	888		16.3	969		16.3	1157		16.3	931		16.3	930		26.3	1118		26.3	1529		26.3	983		26.3	500		26.3	833		13.15	638		26.3	1437		26.3	1876		26.3	1909		26.3	1802
16.32	885		16.32	961		16.32	1153		16.32	929		16.32	923		26.32	1112		26.32	1533		26.32	977		26.32	509		26.32	849		13.16	640		26.32	1479		26.32	1890		26.32	1872		26.32	1776
16.34	883		16.34	957		16.34	1154		16.34	929		16.34	916		26.34	1120		26.34	1519		26.34	981		26.34	507		26.34	853		13.17	639		26.34	1506		26.34	1897		26.34	1820		26.34	1747
16.36	886		16.36	957		16.36	1154		16.36	926		16.36	915		26.36	1132		26.36	1532		26.36	986		26.36	508		26.36	856		13.18	634		26.36	1493		26.36	1862		26.36	1755		26.36	1744
16.38	884		16.38	958		16.38	1160		16.38	921		16.38	905		26.38	1126		26.38	1530		26.38	985		26.38	520		26.38	849		13.19	635		26.38	1468		26.38	1820		26.38	1861		26.38	1747
16.4	880		16.4	966		16.4	1158		16.4	917		16.4	910		26.4	1122		26.4	1541		26.4	964		26.4	527		26.4	843		13.2	632		26.4	1445		26.4	1824		26.4	1810		26.4	1780
16.42	873		16.42	966		16.42	1149		16.42	909		16.42	914		26.42	1114		26.42	1538		26.42	981		26.42	523		26.42	831		13.21	637		26.42	1418		26.42	1851		26.42	1804		26.42	1812
16.44	875		16.44	957		16.44	1148		16.44	903		16.44	921		26.44	1113		26.44	1542		26.44	994		26.44	510		26.44	846		13.22	646		26.44	1410		26.44	1858		26.44	1776		26.44	1786
16.46	868		16.46	947		16.46	1147		16.46	903		16.46	931		26.46	1116		26.46	1537		26.46	992		26.46	504		26.46	851		13.23	647		26.46	1421		26.46	1840		26.46	1801		26.46	1759
16.48	865		16.48	951		16.48	1152		16.48	911		16.48	936		26.48	1104		26.48	1519		26.48	1007		26.48	497		26.48	854		13.24	645		26.48	1412		26.48	1846		26.48	1802		26.48	1754
16.5	865		16.5	948		16.5	1157		16.5	918		16.5	935		26.5	1116		26.5	1503		26.5	1011		26.5	487		26.5	858		13.25	644		26.5	1399		26.5	1888		26.5	1753		26.5	1757
16.52	856		16.52	944		16.52	1153		16.52	922		16.52	941		26.52	1110		26.52	1500		26.52	1016		26.52	493		26.52	842		13.26	636		26.52	1408		26.52	1899		26.52	1866		26.52	1762
16.54	850		16.54	949		16.54	1161		16.54	926		16.54	942		26.54	1104		26.54	1489		26.54	1006		26.54	502		26.54	822		13.27	637		26.54	1415		26.54	1873		26.54	1837		26.54	1746
16.56	849		16.56	955		16.56	1163		16.56	925		16.56	942		26.56	1094		26.56	1506		26.56	978		26.56	505		26.56	799		13.28	632		26.56	1403		26.56	1845		26.56	1727		26.56	1743
16.58	839		16.58	967		16.58	1166		16.58	922		16.58	928		26.58	1101		26.58	1517		26.58	971		26.58	496		26.58	802		13.29	631		26.58	1384		26.58	1846		26.58	1790		26.58	1752
16.6	848		16.6	965		16.6	1171		16.6	924		16.6	915		26.6	1100		26.6	1542		26.6	983		26.6	490		26.6	818		13.3	630		26.6	1379		26.6	1862		26.6	1836		26.6	1746
16.62	853		16.62	973		16.62	1176		16.62	923		16.62	906		26.62	1107		26.62	1540		26.62	994		26.62	488		26.62	821		13.31	627		26.62	1406		26.62	1860		26.62	1756		26.62	1736
16.64	857		16.64	978		16.64	1165		16.64	922		16.64	902		26.64	1105		26.64	1529		26.64	997		26.64	492		26.64	836		13.32	625		26.64	1443		26.64	1842		26.64	1845		26.64	1738
16.66	856		16.66	971		16.66	1160		16.66	925		16.66	899		26.66	1113		26.66	1526		26.66	999		26.66	499		26.66	844		13.33	626		26.66	1448		26.66	1810		26.66	1702		26.66	1769
16.68	858		16.68	963		16.68	1165		16.68	925		16.68	900		26.68	1116		26.68	1506		26.68	1003		26.68	509		26.68	833		13.34	632		26.68	1411		26.68	1806		26.68	1791		26.68	1784
16.7	869		16.7	956		16.7	1170		16.7	923		16.7	906		26.7	1107		26.7	1500		26.7	1000		26.7	517		26.7	831		13.35	635		26.7	1389		26.7	1845		26.7	1816		26.7	1752
16.72	872		16.72	960		16.72	1172		16.72	929		16.72	911		26.72	1088		26.72	1500		26.72	976		26.72	521		26.72	809		13.36	641		26.72	1403		26.72	1864		26.72	1785		26.72	1723
16.74	872		16.74	959		16.74	1172		16.74	939		16.74	919		26.74	1082		26.74	1513		26.74	974		26.74	518		26.74	817		13.37	643		26.74	1422		26.74	1842		26.74	1735		26.74	1732
16.76	862		16.76	962		16.76	1177		16.76	934		16.76	928		26.76	1061		26.76	1533		26.76	978		26.76	512		26.76	819		13.38	645		26.76	1428		26.76	1824		26.76	1743		26.76	1760
16.78	855		16.78	971		16.78	1192		16.78	935		16.78	934		26.78	1057		26.78	1537		26.78	987		26.78	503		26.78	815		13.39	645		26.78	1430		26.78	1822		26.78	1824		26.78	1773
16.8	851		16.8	979		16.8	1197		16.8	926		16.8	930		26.8	1048		26.8	1537		26.8	980		26.8	506		26.8	817		13.4	646		26.8	1443		26.8	1815		26.8	1838		26.8	1740
16.82	835		16.82	985		16.82	1195		16.82	919		16.82	923		26.82	1047		26.82	1541		26.82	984		26.82	499		26.82	821		13.41	652		26.82	1441		26.82	1818		26.82	1806		26.82	1700
16.84	838		16.84	980		16.84	1198		16.84	919		16.84	913		26.84	1050		26.84	1526		26.84	988		26.84	506		26.84	831		13.42	649		26.84	1417		26.84	1830		26.84	1813		26.84	1715
16.86	838		16.86	989		16.86	1201		16.86	909		16.86	905		26.86	1053		26.86	1518		26.86	986		26.86	515		26.86	836		13.43	637		26.86	1403		26.86	1834		26.86	1835		26.86	1765
16.88	839		16.88	981		16.88	1194		16.88	899		16.88	901		26.88	1051		26.88	1508		26.88	971		26.88	514		26.88	830		13.44	627		26.88	1400		26.88	1844		26.88	1831		26.88	1773
16.9	837		16.9	972		16.9	1195		16.9	903		16.9	904		26.9	1050		26.9	1516		26.9	979		26.9	513		26.9	841		13.45	619		26.9	1376		26.9	1834		26.9	1775		26.9	1764
16.92	849		16.92	967		16.92	1201		16.92	903		16.92	918		26.92	1052		26.92	1521		26.92	992		26.92	503		26.92	844		13.46	613		26.92	1367		26.92	1820		26.92	1889		26.92	1776
16.94	860		16.94	967		16.94	1203		16.94	904		16.94	922		26.94	1066		26.94	1514		26.94	1016		26.94	495		26.94	841		13.47	615		26.94	1389		26.94	1838		26.94	1814		26.94	1775
16.96	858		16.96	974		16.96	1198		16.96	907		16.96	932		26.96	1079		26.96	1521		26.96	1011		26.96	492		26.96	834		13.48	617		26.96	1392		26.96	1846		26.96	1808		26.96	1758
16.98	856		16.98	973		16.98	1197		16.98	922		16.98	926		26.98	1080		26.98	1517		26.98	1018		26.98	491		26.98	840		13.49	619		26.98	1394		26.98	1847		26.98	1824		26.98	1745
17	850		17	972		17	1200		17	929		17	925		27	1089		27	1508		27	1016		27	497		27	840		13.5	620		27	1415		27	1875		27	1835		27	1746
17.02	851		17.02	971		17.02	1203		17.02	936		17.02	926		27.02	1094		27.02	1505		27.02	995		27.02	504		27.02	828		13.51	618		27.02	1414		27.02	1886		27.02	1788		27.02	1758
17.04	851		17.04	973		17.04	1202		17.04	941		17.04	919		27.04	1089		27.04	1514		27.04	974		27.04	503		27.04	826		13.52	624		27.04	1394		27.04	1860		27.04	1805		27.04	1759
17.06	843		17.06	976		17.06	1199		17.06	943		17.06	916		27.06	1070		27.06	1517		27.06	966		27.06	492		27.06	827		13.53	628		27.06	1363		27.06	1835		27.06	1784		27.06	1733
17.08	847		17.08	977		17.08	1194		17.08	947		17.08	912		27.08	1063		27.08	1513		27.08	972		27.08	490		27.08	835		13.54	630		27.08	1333		27.08	1819		27.08	1714		27.08	1718
17.1	848		17.1	983		17.1	1197		17.1	939		17.1	907		27.1	1055		27.1	1513		27.1	974		27.1	480		27.1	828		13.55	627		27.1	1346		27.1	1808		27.1	1838		27.1	1717
17.12	855		17.12	980		17.12	1193		17.12	933		17.12	907		27.12	1058		27.12	1513		27.12	974		27.12	480		27.12	827		13.56	631		27.12	1364		27.12	1804		27.12	1755		27.12	1705
17.14	861		17.14	979		17.14	1191		17.14	943		17.14	915		27.14	1058		27.14	1511		27.14	982		27.14	486		27.14	817		13.57	629		27.14	1368		27.14	1790		27.14	1750		27.14	1708
17.16	869		17.16	986		17.16	1186		17.16	944		17.16	918		27.16	1073		27.16	1511		27.16	984		27.16	498		27.16	819		13.58	631		27.16	1378		27.16	1778		27.16	1791		27.16	1719
17.18	864		17.18	989		17.18	1181		17.18	945		17.18	917		27.18	1074		27.18	1511		27.18	982		27.18	514		27.18	823		13.59	634		27.18	1384		27.18	1799		27.18	1747		27.18	1743
17.2	852		17.2	998		17.2	1179		17.2	940		17.2	911		27.2	1081		27.2	1519		27.2	986		27.2	514		27.2	815		13.6	627		27.2	1380		27.2	1818		27.2	1725		27.2	1775
17.22	848		17.22	994		17.22	1186		17.22	938		17.22	900		27.22	1060		27.22	1516		27.22	984		27.22	505		27.22	811		13.61	628		27.22	1369		27.22	1803		27.22	1761		27.22	1782
17.24	840		17.24	989		17.24	1199		17.24	933		17.24	899		27.24	1055		27.24	1506		27.24	977		27.24	502		27.24	807		13.62	626		27.24	1358		27.24	1782		27.24	1792		27.24	1782
17.26	836		17.26	986		17.26	1204		17.26	925		17.26	895		27.26	1044		27.26	1496		27.26	974		27.26	496		27.26	796		13.63	628		27.26	1358		27.26	1792		27.26	1817		27.26	1771
17.28	822		17.28	982		17.28	1199		17.28	920		17.28	890		27.28	1034		27.28	1467		27.28	979		27.28	496		27.28	796		13.64	625		27.28	1352		27.28	1807		27.28	1839		27.28	1751
17.3	811		17.3	978		17.3	1203		17.3	903		17.3	888		27.3	1040		27.3	1462		27.3	977		27.3	499		27.3	791		13.65	628		27.3	1359		27.3	1806		27.3	1801		27.3	1751
17.32	809		17.32	980		17.32	1201		17.32	905		17.32	892		27.32	1048		27.32	1464		27.32	970		27.32	513		27.32	815		13.66	631		27.32	1394		27.32	1815		27.32	1777		27.32	1766
17.34	808		17.34	979		17.34	1208		17.34	903		17.34	892		27.34	1054		27.34	1464		27.34	979		27.34	530		27.34	834		13.67	637		27.34	1389		27.34	1822		27.34	1708		27.34	1770
17.36	816		17.36	974		17.36	1210		17.36	905		17.36	899		27.36	1062		27.36	1454		27.36	988		27.36	528		27.36	832		13.68	648		27.36	1348		27.36	1814		27.36	1779		27.36	1744
17.38	822		17.38	973		17.38	1207		17.38	909		17.38	903		27.38	1057		27.38	1445		27.38	987		27.38	526		27.38	847		13.69	647		27.38	1345		27.38	1826		27.38	1797		27.38	1710
17.4	834		17.4	975		17.4	1207		17.4	917		17.4	907		27.4	1063		27.4	1433		27.4	989		27.4	513		27.4	841		13.7	648		27.4	1375		27.4	1836		27.4	1759		27.4	1696
17.42	837		17.42	978		17.42	1210		17.42	927		17.42	906		27.42	1060		27.42	1425		27.42	989		27.42	505		27.42	834		13.71	646		27.42	1398		27.42	1832		27.42	1764		27.42	1681
17.44	846		17.44	983		17.44	1218		17.44	926		17.44	909		27.44	1033		27.44	1414		27.44	989		27.44	494		27.44	824		13.72	639		27.44	1394		27.44	1816		27.44	1806		27.44	1660
17.46	855		17.46	988		17.46	1228		17.46	931		17.46	919		27.46	1034		27.46	1423		27.46	988		27.46	482		27.46	815		13.73	639		27.46	1377		27.46	1774		27.46	1776		27.46	1683
17.48	856		17.48	987		17.48	1236		17.48	932		17.48	917		27.48	1027		27.48	1433		27.48	983		27.48	482		27.48	810		13.74	641		27.48	1360		27.48	1771		27.48	1707		27.48	1731
17.5	867		17.5	981		17.5	1229		17.5	924		17.5	911		27.5	1038		27.5	1463		27.5	989		27.5	498		27.5	796		13.75	641		27.5	1357		27.5	1790		27.5	1823		27.5	1723
17.52	857		17.52	978		17.52	1221		17.52	919		17.52	909		27.52	1048		27.52	1474		27.52	983		27.52	509		27.52	796		13.76	634		27.52	1379		27.52	1764		27.52	1779		27.52	1712
17.54	855		17.54	984		17.54	1219		17.54	914		17.54	906		27.54	1052		27.54	1488		27.54	981		27.54	516		27.54	811		13.77	632		27.54	1388		27.54	1747		27.54	1794		27.54	1720
17.56	853		17.56	984		17.56	1213		17.56	921		17.56	905		27.56	1056		27.56	1502		27.56	986		27.56	512		27.56	800		13.78	626		27.56	1361		27.56	1770		27.56	1844		27.56	1720
17.58	853		17.58	975		17.58	1212		17.58	917		17.58	898		27.58	1047		27.58	1507		27.58	980		27.58	513		27.58	799		13.79	626		27.58	1346		27.58	1797		27.58	1812		27.58	1761
17.6	853		17.6	972		17.6	1194		17.6	919		17.6	897		27.6	1042		27.6	1509		27.6	968		27.6	505		27.6	803		13.8	617		27.6	1362		27.6	1798		27.6	1826		27.6	1794
17.62	857		17.62	973		17.62	1188		17.62	916		17.62	899		27.62	1050		27.62	1499		27.62	970		27.62	491		27.62	805		13.81	608		27.62	1371		27.62	1796		27.62	1787		27.62	1775
17.64	859		17.64	966		17.64	1193		17.64	926		17.64	901		27.64	1041		27.64	1474		27.64	975		27.64	481		27.64	817		13.82	608		27.64	1357		27.64	1825		27.64	1766		27.64	1743
17.66	864		17.66	971		17.66	1194		17.66	929		17.66	899		27.66	1054		27.66	1477		27.66	969		27.66	484		27.66	810		13.83	609		27.66	1358		27.66	1830		27.66	1837		27.66	1712
17.68	869		17.68	965		17.68	1200		17.68	927		17.68	905		27.68	1054		27.68	1469		27.68	966		27.68	494		27.68	817		13.84	613		27.68	1398		27.68	1809		27.68	1781		27.68	1714
17.7	866		17.7	976		17.7	1207		17.7	923		17.7	919		27.7	1050		27.7	1467		27.7	975		27.7	509		27.7	814		13.85	621		27.7	1414		27.7	1808		27.7	1724		27.7	1747
17.72	858		17.72	971		17.72	1218		17.72	920		17.72	925		27.72	1037		27.72	1469		27.72	982		27.72	507		27.72	799		13.86	628		27.72	1371		27.72	1804		27.72	1798		27.72	1736
17.74	857		17.74	964		17.74	1219		17.74	919		17.74	928		27.74	1025		27.74	1470		27.74	974		27.74	509		27.74	801		13.87	638		27.74	1344		27.74	1805		27.74	1759		27.74	1697
17.76	842		17.76	965		17.76	1222		17.76	924		17.76	928		27.76	1028		27.76	1464		27.76	953		27.76	503		27.76	796		13.88	642		27.76	1344		27.76	1824		27.76	1767		27.76	1692
17.78	839		17.78	968		17.78	1231		17.78	923		17.78	930		27.78	1024		27.78	1453		27.78	953		27.78	486		27.78	801		13.89	644		27.78	1349		27.78	1818		27.78	1803		27.78	1712
17.8	829		17.8	974		17.8	1232		17.8	918		17.8	931		27.8	1015		27.8	1443		27.8	949		27.8	480		27.8	813		13.9	641		27.8	1370		27.8	1800		27.8	1823		27.8	1730
17.82	831		17.82	976		17.82	1225		17.82	919		17.82	929		27.82	1009		27.82	1433		27.82	952		27.82	475		27.82	808		13.91	636		27.82	1390		27.82	1786		27.82	1748		27.82	1721
17.84	832		17.84	983		17.84	1207		17.84	929		17.84	932		27.84	1013		27.84	1428		27.84	952		27.84	478		27.84	813		13.92	628		27.84	1392		27.84	1758		27.84	1741		27.84	1714
17.86	833		17.86	985		17.86	1206		17.86	931		17.86	923		27.86	1011		27.86	1420		27.86	964		27.86	487		27.86	808		13.93	627		27.86	1391		27.86	1738		27.86	1778		27.86	1738
17.88	834		17.88	984		17.88	1207		17.88	935		17.88	916		27.88	1007		27.88	1418		27.88	969		27.88	479		27.88	808		13.94	627		27.88	1380		27.88	1746		27.88	1849		27.88	1731
17.9	841		17.9	991		17.9	1203		17.9	931		17.9	913		27.9	1016		27.9	1425		27.9	972		27.9	469		27.9	813		13.95	627		27.9	1352		27.9	1790		27.9	1736		27.9	1688
17.92	841		17.92	991		17.92	1203		17.92	929		17.92	917		27.92	1022		27.92	1428		27.92	966		27.92	478		27.92	805		13.96	630		27.92	1366		27.92	1804		27.92	1745		27.92	1672
17.94	836		17.94	1005		17.94	1200		17.94	923		17.94	931		27.94	1020		27.94	1436		27.94	967		27.94	484		27.94	809		13.97	633		27.94	1393		27.94	1777		27.94	1774		27.94	1667
17.96	825		17.96	1009		17.96	1200		17.96	923		17.96	930		27.96	1023		27.96	1454		27.96	960		27.96	499		27.96	813		13.98	638		27.96	1366		27.96	1766		27.96	1772		27.96	1676
17.98	827		17.98	1006		17.98	1205		17.98	924		17.98	921		27.98	1012		27.98	1452		27.98	959		27.98	505		27.98	822		13.99	641		27.98	1345		27.98	1777		27.98	1768		27.98	1715
18	823		18	997		18	1212		18	935		18	923		28	1020		28	1456		28	959		28	511		28	812		14	640		28	1362		28	1794		28	1764		28	1719
18.02	823		18.02	997		18.02	1229		18.02	932		18.02	920		28.02	1011		28.02	1443		28.02	957		28.02	510		28.02	801		14.01	644		28.02	1377		28.02	1804		28.02	1774		28.02	1707
18.04	821		18.04	1005		18.04	1236		18.04	934		18.04	914		28.04	1008		28.04	1428		28.04	955		28.04	501		28.04	790		14.02	640		28.04	1370		28.04	1775		28.04	1793		28.04	1734
18.06	823		18.06	1005		18.06	1240		18.06	944		18.06	912		28.06	1010		28.06	1426		28.06	952		28.06	489		28.06	776		14.03	635		28.06	1360		28.06	1724		28.06	1811		28.06	1718
18.08	832		18.08	999		18.08	1239		18.08	951		18.08	909		28.08	1009		28.08	1421		28.08	945		28.08	503		28.08	774		14.04	635		28.08	1369		28.08	1720		28.08	1759		28.08	1679
18.1	838		18.1	990		18.1	1243		18.1	954		18.1	896		28.1	994		28.1	1414		28.1	953		28.1	505		28.1	785		14.05	635		28.1	1382		28.1	1742		28.1	1717		28.1	1700
18.12	842		18.12	984		18.12	1248		18.12	949		18.12	899		28.12	997		28.12	1409		28.12	957		28.12	507		28.12	805		14.06	631		28.12	1398		28.12	1734		28.12	1789		28.12	1726
18.14	844		18.14	988		18.14	1246		18.14	941		18.14	906		28.14	991		28.14	1409		28.14	957		28.14	502		28.14	819		14.07	633		28.14	1402		28.14	1732		28.14	1786		28.14	1730
18.16	853		18.16	996		18.16	1247		18.16	935		18.16	918		28.16	995		28.16	1404		28.16	967		28.16	496		28.16	820		14.08	639		28.16	1371		28.16	1753		28.16	1733		28.16	1704
18.18	854		18.18	1003		18.18	1244		18.18	920		18.18	922		28.18	1000		28.18	1414		28.18	966		28.18	488		28.18	819		14.09	647		28.18	1339		28.18	1763		28.18	1800		28.18	1676
18.2	851		18.2	1001		18.2	1243		18.2	909		18.2	914		28.2	1004		28.2	1407		28.2	964		28.2	478		28.2	810		14.1	649		28.2	1336		28.2	1764		28.2	1752		28.2	1704
18.22	860		18.22	994		18.22	1250		18.22	906		18.22	910		28.22	1005		28.22	1426		28.22	954		28.22	469		28.22	807		14.11	647		28.22	1347		28.22	1770		28.22	1701		28.22	1736
18.24	862		18.24	984		18.24	1256		18.24	903		18.24	914		28.24	1006		28.24	1429		28.24	940		28.24	478		28.24	814		14.12	649		28.24	1343		28.24	1776		28.24	1709		28.24	1715
18.26	856		18.26	985		18.26	1257		18.26	889		18.26	910		28.26	1011		28.26	1422		28.26	943		28.26	483		28.26	819		14.13	648		28.26	1326		28.26	1747		28.26	1748		28.26	1686
18.28	849		18.28	989		18.28	1262		18.28	898		18.28	909		28.28	1021		28.28	1410		28.28	931		28.28	486		28.28	823		14.14	638		28.28	1330		28.28	1726		28.28	1740		28.28	1695
18.3	842		18.3	985		18.3	1255		18.3	905		18.3	918		28.3	1028		28.3	1420		28.3	934		28.3	490		28.3	823		14.15	630		28.3	1346		28.3	1754		28.3	1759		28.3	1751
18.32	843		18.32	973		18.32	1247		18.32	916		18.32	920		28.32	1032		28.32	1423		28.32	938		28.32	502		28.32	824		14.16	624		28.32	1338		28.32	1781		28.32	1720		28.32	1798
18.34	840		18.34	963		18.34	1236		18.34	924		18.34	916		28.34	1019		28.34	1427		28.34	948		28.34	517		28.34	812		14.17	621		28.34	1328		28.34	1794		28.34	1705		28.34	1764
18.36	827		18.36	958		18.36	1226		18.36	928		18.36	918		28.36	1005		28.36	1426		28.36	956		28.36	513		28.36	800		14.18	616		28.36	1333		28.36	1804		28.36	1724		28.36	1735
18.38	818		18.38	964		18.38	1235		18.38	936		18.38	920		28.38	991		28.38	1432		28.38	963		28.38	507		28.38	790		14.19	613		28.38	1313		28.38	1805		28.38	1740		28.38	1743
18.4	823		18.4	975		18.4	1237		18.4	938		18.4	931		28.4	985		28.4	1415		28.4	956		28.4	507		28.4	787		14.2	620		28.4	1296		28.4	1800		28.4	1689		28.4	1723
18.42	821		18.42	980		18.42	1242		18.42	928		18.42	930		28.42	988		28.42	1394		28.42	961		28.42	500		28.42	775		14.21	628		28.42	1313		28.42	1792		28.42	1785		28.42	1701
18.44	814		18.44	980		18.44	1248		18.44	932		18.44	920		28.44	991		28.44	1372		28.44	949		28.44	486		28.44	770		14.22	630		28.44	1337		28.44	1770		28.44	1749		28.44	1704
18.46	826		18.46	990		18.46	1258		18.46	928		18.46	926		28.46	1001		28.46	1397		28.46	958		28.46	488		28.46	775		14.23	632		28.46	1337		28.46	1758		28.46	1644		28.46	1707
18.48	826		18.48	997		18.48	1265		18.48	911		18.48	924		28.48	999		28.48	1410		28.48	946		28.48	486		28.48	779		14.24	630		28.48	1333		28.48	1754		28.48	1747		28.48	1705
18.5	823		18.5	1012		18.5	1263		18.5	903		18.5	923		28.5	985		28.5	1404		28.5	955		28.5	490		28.5	783		14.25	626		28.5	1337		28.5	1735		28.5	1767		28.5	1710
18.52	829		18.52	1020		18.52	1266		18.52	902		18.52	928		28.52	997		28.52	1404		28.52	965		28.52	481		28.52	785		14.26	620		28.52	1322		28.52	1750		28.52	1653		28.52	1713
18.54	831		18.54	1017		18.54	1250		18.54	894		18.54	928		28.54	997		28.54	1402		28.54	967		28.54	483		28.54	792		14.27	612		28.54	1298		28.54	1772		28.54	1659		28.54	1705
18.56	830		18.56	1014		18.56	1244		18.56	893		18.56	926		28.56	1005		28.56	1385		28.56	968		28.56	476		28.56	813		14.28	613		28.56	1290		28.56	1756		28.56	1715		28.56	1686
18.58	830		18.58	1013		18.58	1228		18.58	896		18.58	917		28.58	1003		28.58	1373		28.58	987		28.58	481		28.58	817		14.29	616		28.58	1304		28.58	1730		28.58	1707		28.58	1674
18.6	828		18.6	1009		18.6	1231		18.6	900		18.6	914		28.6	1000		28.6	1363		28.6	985		28.6	484		28.6	816		14.3	612		28.6	1309		28.6	1730		28.6	1743		28.6	1683
18.62	837		18.62	1004		18.62	1242		18.62	909		18.62	911		28.62	992		28.62	1390		28.62	981		28.62	492		28.62	824		14.31	612		28.62	1310		28.62	1736		28.62	1744		28.62	1678
18.64	841		18.64	1007		18.64	1247		18.64	913		18.64	913		28.64	979		28.64	1407		28.64	952		28.64	493		28.64	814		14.32	615		28.64	1322		28.64	1722		28.64	1717		28.64	1670
18.66	840		18.66	1008		18.66	1258		18.66	905		18.66	909		28.66	968		28.66	1414		28.66	943		28.66	491		28.66	799		14.33	620		28.66	1328		28.66	1748		28.66	1703		28.66	1688
18.68	840		18.68	1008		18.68	1260		18.68	917		18.68	910		28.68	987		28.68	1414		28.68	933		28.68	489		28.68	793		14.34	621		28.68	1322		28.68	1786		28.68	1708		28.68	1701
18.7	852		18.7	1017		18.7	1259		18.7	921		18.7	924		28.7	982		28.7	1431		28.7	914		28.7	499		28.7	795		14.35	623		28.7	1303		28.7	1741		28.7	1700		28.7	1705
18.72	857		18.72	1022		18.72	1259		18.72	918		18.72	923		28.72	996		28.72	1440		28.72	903		28.72	504		28.72	797		14.36	623		28.72	1310		28.72	1686		28.72	1697		28.72	1747
18.74	857		18.74	1032		18.74	1246		18.74	921		18.74	919		28.74	995		28.74	1427		28.74	901		28.74	512		28.74	800		14.37	625		28.74	1327		28.74	1687		28.74	1677		28.74	1783
18.76	858		18.76	1034		18.76	1245		18.76	928		18.76	930		28.76	996		28.76	1408		28.76	903		28.76	511		28.76	801		14.38	629		28.76	1303		28.76	1708		28.76	1696		28.76	1756
18.78	848		18.78	1031		18.78	1243		18.78	924		18.78	930		28.78	989		28.78	1404		28.78	911		28.78	506		28.78	809		14.39	623		28.78	1296		28.78	1734		28.78	1686		28.78	1732
18.8	840		18.8	1030		18.8	1254		18.8	924		18.8	940		28.8	976		28.8	1391		28.8	916		28.8	498		28.8	804		14.4	625		28.8	1310		28.8	1754		28.8	1660		28.8	1736
18.82	839		18.82	1029		18.82	1256		18.82	927		18.82	935		28.82	967		28.82	1383		28.82	935		28.82	483		28.82	802		14.41	625		28.82	1302		28.82	1765		28.82	1716		28.82	1746
18.84	839		18.84	1020		18.84	1266		18.84	927		18.84	932		28.84	979		28.84	1362		28.84	954		28.84	481		28.84	815		14.42	627		28.84	1309		28.84	1778		28.84	1696		28.84	1762
18.86	838		18.86	1010		18.86	1273		18.86	931		18.86	924		28.86	971		28.86	1362		28.86	959		28.86	486		28.86	814		14.43	629		28.86	1324		28.86	1763		28.86	1689		28.86	1775
18.88	837		18.88	1009		18.88	1289		18.88	932		18.88	920		28.88	961		28.88	1373		28.88	973		28.88	495		28.88	812		14.44	631		28.88	1305		28.88	1713		28.88	1690		28.88	1749
18.9	833		18.9	1007		18.9	1293		18.9	926		18.9	919		28.9	952		28.9	1375		28.9	968		28.9	497		28.9	813		14.45	635		28.9	1276		28.9	1671		28.9	1720		28.9	1691
18.92	844		18.92	1013		18.92	1290		18.92	926		18.92	930		28.92	963		28.92	1375		28.92	967		28.92	495		28.92	805		14.46	633		28.92	1280		28.92	1674		28.92	1688		28.92	1695
18.94	858		18.94	1023		18.94	1285		18.94	925		18.94	931		28.94	952		28.94	1397		28.94	959		28.94	494		28.94	794		14.47	636		28.94	1290		28.94	1712		28.94	1713		28.94	1734
18.96	862		18.96	1024		18.96	1281		18.96	924		18.96	929		28.96	941		28.96	1409		28.96	942		28.96	489		28.96	792		14.48	633		28.96	1268		28.96	1738		28.96	1739		28.96	1739
18.98	849		18.98	1028		18.98	1261		18.98	921		18.98	924		28.98	941		28.98	1417		28.98	943		28.98	488		28.98	790		14.49	629		28.98	1272		28.98	1740		28.98	1739		28.98	1734
19	848		19	1028		19	1257		19	922		19	931		29	949		29	1394		29	942		29	495		29	786		14.5	626		29	1286		29	1739		29	1715		29	1711
19.02	842		19.02	1023		19.02	1252		19.02	917		19.02	927		29.02	954		29.02	1403		29.02	942		29.02	502		29.02	788		14.51	614		29.02	1272		29.02	1736		29.02	1782		29.02	1695
19.04	840		19.04	1017		19.04	1248		19.04	912		19.04	927		29.04	953		29.04	1397		29.04	950		29.04	506		29.04	792		14.52	607		29.04	1285		29.04	1721		29.04	1766		29.04	1718
19.06	842		19.06	1007		19.06	1243		19.06	909		19.06	927		29.06	959		29.06	1398		29.06	948		29.06	509		29.06	795		14.53	607		29.06	1314		29.06	1705		29.06	1712		29.06	1731
19.08	841		19.08	1005		19.08	1240		19.08	910		19.08	926		29.08	957		29.08	1389		29.08	948		29.08	498		29.08	797		14.54	613		29.08	1324		29.08	1715		29.08	1672		29.08	1733
19.1	844		19.1	1005		19.1	1246		19.1	913		19.1	924		29.1	961		29.1	1404		29.1	941		29.1	493		29.1	808		14.55	617		29.1	1312		29.1	1725		29.1	1767		29.1	1720
19.12	849		19.12	1006		19.12	1257		19.12	916		19.12	924		29.12	968		29.12	1397		29.12	934		29.12	477		29.12	822		14.56	627		29.12	1290		29.12	1719		29.12	1778		29.12	1690
19.14	846		19.14	1007		19.14	1257		19.14	925		19.14	927		29.14	971		29.14	1392		29.14	939		29.14	464		29.14	819		14.57	627		29.14	1279		29.14	1708		29.14	1752		29.14	1696
19.16	842		19.16	1013		19.16	1260		19.16	921		19.16	934		29.16	983		29.16	1377		29.16	932		29.16	470		29.16	815		14.58	623		29.16	1285		29.16	1704		29.16	1712		29.16	1721
19.18	839		19.18	1026		19.18	1270		19.18	926		19.18	929		29.18	991		29.18	1393		29.18	940		29.18	475		29.18	818		14.59	625		29.18	1305		29.18	1721		29.18	1728		29.18	1722
19.2	830		19.2	1035		19.2	1279		19.2	938		19.2	936		29.2	992		29.2	1375		29.2	934		29.2	476		29.2	814		14.6	630		29.2	1318		29.2	1732		29.2	1696		29.2	1709
19.22	822		19.22	1041		19.22	1280		19.22	943		19.22	937		29.22	984		29.22	1377		29.22	944		29.22	485		29.22	814		14.61	632		29.22	1326		29.22	1724		29.22	1765		29.22	1712
19.24	823		19.24	1042		19.24	1284		19.24	944		19.24	939		29.24	968		29.24	1379		29.24	943		29.24	477		29.24	810		14.62	631		29.24	1333		29.24	1709		29.24	1743		29.24	1720
19.26	824		19.26	1037		19.26	1292		19.26	952		19.26	940		29.26	977		29.26	1384		29.26	931		29.26	478		29.26	811		14.63	630		29.26	1346		29.26	1708		29.26	1767		29.26	1702
19.28	840		19.28	1039		19.28	1291		19.28	951		19.28	942		29.28	969		29.28	1376		29.28	926		29.28	470		29.28	796		14.64	629		29.28	1354		29.28	1715		29.28	1681		29.28	1692
19.3	849		19.3	1032		19.3	1299		19.3	953		19.3	945		29.3	960		29.3	1398		29.3	915		29.3	470		29.3	787		14.65	630		29.3	1340		29.3	1686		29.3	1727		29.3	1719
19.32	853		19.32	1042		19.32	1300		19.32	960		19.32	941		29.32	968		29.32	1408		29.32	916		29.32	476		29.32	782		14.66	631		29.32	1323		29.32	1658		29.32	1762		29.32	1742
19.34	868		19.34	1036		19.34	1302		19.34	960		19.34	941		29.34	978		29.34	1420		29.34	937		29.34	481		29.34	786		14.67	632		29.34	1318		29.34	1698		29.34	1753		29.34	1738
19.36	866		19.36	1035		19.36	1300		19.36	960		19.36	938		29.36	976		29.36	1415		29.36	950		29.36	476		29.36	792		14.68	641		29.36	1295		29.36	1747		29.36	1820		29.36	1719
19.38	867		19.38	1021		19.38	1298		19.38	959		19.38	931		29.38	971		29.38	1408		29.38	969		29.38	488		29.38	802		14.69	637		29.38	1268		29.38	1749		29.38	1743		29.38	1712
19.4	862		19.4	1012		19.4	1299		19.4	951		19.4	929		29.4	962		29.4	1398		29.4	971		29.4	487		29.4	806		14.7	637		29.4	1294		29.4	1738		29.4	1775		29.4	1716
19.42	856		19.42	1017		19.42	1303		19.42	950		19.42	926		29.42	960		29.42	1391		29.42	951		29.42	498		29.42	806		14.71	637		29.42	1330		29.42	1726		29.42	1766		29.42	1691
19.44	848		19.44	1016		19.44	1310		19.44	952		19.44	931		29.44	948		29.44	1390		29.44	934		29.44	504		29.44	804		14.72	644		29.44	1325		29.44	1724		29.44	1729		29.44	1672
19.46	853		19.46	1006		19.46	1311		19.46	950		19.46	929		29.46	943		29.46	1394		29.46	913		29.46	511		29.46	801		14.73	645		29.46	1302		29.46	1728		29.46	1676		29.46	1697
19.48	851		19.48	1003		19.48	1307		19.48	936		19.48	932		29.48	947		29.48	1380		29.48	907		29.48	505		29.48	801		14.74	642		29.48	1294		29.48	1726		29.48	1757		29.48	1717
19.5	858		19.5	1009		19.5	1311		19.5	939		19.5	937		29.5	956		29.5	1367		29.5	914		29.5	505		29.5	801		14.75	644		29.5	1298		29.5	1721		29.5	1708		29.5	1717
19.52	870		19.52	1021		19.52	1318		19.52	942		19.52	937		29.52	965		29.52	1356		29.52	924		29.52	486		29.52	805		14.76	639		29.52	1298		29.52	1702		29.52	1765		29.52	1712
19.54	854		19.54	1018		19.54	1313		19.54	944		19.54	939		29.54	975		29.54	1345		29.54	926		29.54	486		29.54	808		14.77	637		29.54	1313		29.54	1680		29.54	1747		29.54	1727
19.56	853		19.56	1022		19.56	1313		19.56	956		19.56	947		29.56	978		29.56	1346		29.56	944		29.56	482		29.56	816		14.78	640		29.56	1320		29.56	1650		29.56	1716		29.56	1750
19.58	849		19.58	1028		19.58	1318		19.58	952		19.58	951		29.58	982		29.58	1354		29.58	937		29.58	484		29.58	822		14.79	639		29.58	1324		29.58	1625		29.58	1714		29.58	1733
19.6	839		19.6	1038		19.6	1316		19.6	952		19.6	950		29.6	971		29.6	1374		29.6	931		29.6	483		29.6	823		14.8	642		29.6	1330		29.6	1676		29.6	1728		29.6	1739
19.62	845		19.62	1029		19.62	1316		19.62	953		19.62	949		29.62	958		29.62	1384		29.62	923		29.62	486		29.62	807		14.81	640		29.62	1320		29.62	1732		29.62	1734		29.62	1768
19.64	845		19.64	1023		19.64	1309		19.64	944		19.64	953		29.64	945		29.64	1397		29.64	929		29.64	484		29.64	792		14.82	639		29.64	1315		29.64	1701		29.64	1648		29.64	1748
19.66	846		19.66	1021		19.66	1300		19.66	937		19.66	952		29.66	941		29.66	1404		29.66	935		29.66	480		29.66	779		14.83	635		29.66	1318		29.66	1666		29.66	1669		29.66	1722
19.68	853		19.68	1016		19.68	1297		19.68	933		19.68	947		29.68	937		29.68	1396		29.68	929		29.68	481		29.68	780		14.84	640		29.68	1328		29.68	1666		29.68	1697		29.68	1714
19.7	869		19.7	1004		19.7	1302		19.7	936		19.7	950		29.7	929		29.7	1394		29.7	935		29.7	489		29.7	781		14.85	637		29.7	1328		29.7	1676		29.7	1658		29.7	1739
19.72	873		19.72	1004		19.72	1297		19.72	933		19.72	947		29.72	935		29.72	1375		29.72	949		29.72	492		29.72	796		14.86	631		29.72	1304		29.72	1714		29.72	1781		29.72	1774
19.74	881		19.74	1014		19.74	1302		19.74	941		19.74	955		29.74	947		29.74	1345		29.74	954		29.74	491		29.74	803		14.87	627		29.74	1277		29.74	1720		29.74	1723		29.74	1753
19.76	884		19.76	1026		19.76	1308		19.76	941		19.76	959		29.76	956		29.76	1330		29.76	954		29.76	489		29.76	816		14.88	619		29.76	1264		29.76	1692		29.76	1673		29.76	1732
19.78	876		19.78	1030		19.78	1303		19.78	943		19.78	961		29.78	969		29.78	1328		29.78	967		29.78	482		29.78	814		14.89	618		29.78	1278		29.78	1691		29.78	1670		29.78	1743
19.8	880		19.8	1043		19.8	1314		19.8	952		19.8	964		29.8	974		29.8	1337		29.8	971		29.8	482		29.8	811		14.9	619		29.8	1309		29.8	1701		29.8	1704		29.8	1760
19.82	872		19.82	1058		19.82	1320		19.82	948		19.82	961		29.82	977		29.82	1346		29.82	969		29.82	488		29.82	814		14.91	613		29.82	1312		29.82	1680		29.82	1780		29.82	1768
19.84	870		19.84	1062		19.84	1314		19.84	952		19.84	962		29.84	974		29.84	1358		29.84	952		29.84	504		29.84	820		14.92	612		29.84	1319		29.84	1648		29.84	1786		29.84	1719
19.86	873		19.86	1060		19.86	1325		19.86	957		19.86	963		29.86	964		29.86	1373		29.86	947		29.86	510		29.86	824		14.93	611		29.86	1340		29.86	1672		29.86	1739		29.86	1666
19.88	872		19.88	1058		19.88	1330		19.88	946		19.88	965		29.88	954		29.88	1373		29.88	936		29.88	512		29.88	822		14.94	614		29.88	1305		29.88	1690		29.88	1727		29.88	1668
19.9	867		19.9	1058		19.9	1335		19.9	949		19.9	956		29.9	943		29.9	1374		29.9	926		29.9	503		29.9	805		14.95	618		29.9	1277		29.9	1667		29.9	1663		29.9	1702
19.92	864		19.92	1049		19.92	1345		19.92	953		19.92	949		29.92	946		29.92	1375		29.92	927		29.92	490		29.92	805		14.96	626		29.92	1292		29.92	1675		29.92	1794		29.92	1736
19.94	874		19.94	1027		19.94	1352		19.94	968		19.94	948		29.94	943		29.94	1401		29.94	945		29.94	475		29.94	800		14.97	629		29.94	1289		29.94	1698		29.94	1758		29.94	1747
19.96	878		19.96	1015		19.96	1341		19.96	979		19.96	942		29.96	946		29.96	1404		29.96	950		29.96	482		29.96	807		14.98	630		29.96	1293		29.96	1723		29.96	1703		29.96	1730
19.98	883		19.98	1016		19.98	1339		19.98	986		19.98	948		29.98	949		29.98	1401		29.98	957		29.98	492		29.98	814		14.99	627		29.98	1318		29.98	1740		29.98	1760		29.98	1703
20	884		20	1022		20	1329		20	985		20	945		30	966		30	1398		30	953		30	497		30	827		15	620		30	1296		30	1702		30	1662		30	1705
20.02	880		20.02	1026		20.02	1323		20.02	984		20.02	952		30.02	966		30.02	1389		30.02	950		30.02	498		30.02	832		15.01	620		30.02	1248		30.02	1662		30.02	1756		30.02	1738
20.04	867		20.04	1034		20.04	1318		20.04	983		20.04	960		30.04	951		30.04	1388		30.04	952		30.04	507		30.04	837		15.02	618		30.04	1258		30.04	1674		30.04	1708		30.04	1743
20.06	865		20.06	1037		20.06	1311		20.06	981		20.06	965		30.06	944		30.06	1399		30.06	941		30.06	507		30.06	838		15.03	614		30.06	1292		30.06	1670		30.06	1733		30.06	1712
20.08	861		20.08	1037		20.08	1308		20.08	990		20.08	976		30.08	943		30.08	1402		30.08	953		30.08	500		30.08	842		15.04	611		30.08	1316		30.08	1636		30.08	1654		30.08	1709
20.1	858		20.1	1047		20.1	1322		20.1	986		20.1	983		30.1	936		30.1	1422		30.1	961		30.1	501		30.1	838		15.05	616		30.1	1322		30.1	1630		30.1	1747		30.1	1714
20.12	853		20.12	1062		20.12	1323		20.12	976		20.12	992		30.12	934		30.12	1424		30.12	968		30.12	497		30.12	840		15.06	620		30.12	1320		30.12	1636		30.12	1772		30.12	1720
20.14	856		20.14	1071		20.14	1331		20.14	972		20.14	992		30.14	923		30.14	1417		30.14	965		30.14	491		30.14	837		15.07	622		30.14	1324		30.14	1662		30.14	1811		30.14	1747
20.16	863		20.16	1070		20.16	1336		20.16	966		20.16	985		30.16	925		30.16	1421		30.16	963		30.16	490		30.16	828		15.08	629		30.16	1310		30.16	1704		30.16	1732		30.16	1750
20.18	881		20.18	1061		20.18	1327		20.18	966		20.18	989		30.18	923		30.18	1430		30.18	960		30.18	489		30.18	824		15.09	633		30.18	1303		30.18	1704		30.18	1713		30.18	1744
20.2	888		20.2	1055		20.2	1325		20.2	966		20.2	997		30.2	908		30.2	1442		30.2	967		30.2	491		30.2	826		15.1	634		30.2	1317		30.2	1694		30.2	1862		30.2	1740
20.22	888		20.22	1058		20.22	1328		20.22	968		20.22	1002		30.22	918		30.22	1445		30.22	960		30.22	478		30.22	815		15.11	635		30.22	1307		30.22	1694		30.22	1780		30.22	1742
20.24	884		20.24	1055		20.24	1334		20.24	969		20.24	1001		30.24	919		30.24	1444		30.24	969		30.24	466		30.24	803		15.12	638		30.24	1296		30.24	1689		30.24	1738		30.24	1767
20.26	877		20.26	1058		20.26	1334		20.26	961		20.26	1009		30.26	931		30.26	1438		30.26	962		30.26	466		30.26	793		15.13	646		30.26	1338		30.26	1685		30.26	1761		30.26	1778
20.28	864		20.28	1054		20.28	1338		20.28	972		20.28	1011		30.28	939		30.28	1435		30.28	958		30.28	467		30.28	790		15.14	646		30.28	1390		30.28	1693		30.28	1863		30.28	1776
20.3	870		20.3	1051		20.3	1344		20.3	981		20.3	1007		30.3	939		30.3	1417		30.3	957		30.3	478		30.3	786		15.15	643		30.3	1394		30.3	1720		30.3	1726		30.3	1771
20.32	858		20.32	1058		20.32	1341		20.32	983		20.32	1008		30.32	939		30.32	1419		30.32	953		30.32	492		30.32	791		15.16	643		30.32	1356		30.32	1730		30.32	1740		30.32	1737
20.34	853		20.34	1069		20.34	1344		20.34	979		20.34	1008		30.34	932		30.34	1424		30.34	955		30.34	499		30.34	805		15.17	651		30.34	1321		30.34	1713		30.34	1816		30.34	1736
20.36	862		20.36	1075		20.36	1344		20.36	980		20.36	1001		30.36	915		30.36	1425		30.36	970		30.36	503		30.36	812		15.18	645		30.36	1343		30.36	1701		30.36	1788		30.36	1775
20.38	863		20.38	1065		20.38	1343		20.38	974		20.38	995		30.38	919		30.38	1422		30.38	961		30.38	497		30.38	811		15.19	639		30.38	1392		30.38	1693		30.38	1775		30.38	1781
20.4	862		20.4	1068		20.4	1338		20.4	961		20.4	981		30.4	926		30.4	1416		30.4	964		30.4	493		30.4	809		15.2	631		30.4	1394		30.4	1678		30.4	1773		30.4	1778
20.42	863		20.42	1067		20.42	1324		20.42	959		20.42	995		30.42	938		30.42	1403		30.42	955		30.42	491		30.42	807		15.21	627		30.42	1384		30.42	1650		30.42	1729		30.42	1780
20.44	860		20.44	1063		20.44	1323		20.44	961		20.44	993		30.44	949		30.44	1402		30.44	951		30.44	496		30.44	802		15.22	621		30.44	1378		30.44	1629		30.44	1746		30.44	1775
20.46	862		20.46	1065		20.46	1325		20.46	969		20.46	984		30.46	955		30.46	1390		30.46	945		30.46	501		30.46	793		15.23	621		30.46	1357		30.46	1637		30.46	1721		30.46	1774
20.48	868		20.48	1061		20.48	1341		20.48	975		20.48	980		30.48	951		30.48	1396		30.48	940		30.48	503		30.48	794		15.24	620		30.48	1354		30.48	1658		30.48	1884		30.48	1771
20.5	873		20.5	1072		20.5	1342		20.5	984		20.5	983		30.5	952		30.5	1402		30.5	952		30.5	498		30.5	800		15.25	624		30.5	1359		30.5	1680		30.5	1863		30.5	1761
20.52	880		20.52	1075		20.52	1355		20.52	1003		20.52	989		30.52	951		30.52	1412		30.52	975		30.52	502		30.52	812		15.26	622		30.52	1350		30.52	1691		30.52	1725		30.52	1774
20.54	882		20.54	1085		20.54	1361		20.54	1006		20.54	992		30.54	949		30.54	1423		30.54	973		30.54	503		30.54	809		15.27	627		30.54	1346		30.54	1682		30.54	1757		30.54	1806
20.56	882		20.56	1095		20.56	1363		20.56	999		20.56	998		30.56	943		30.56	1409		30.56	979		30.56	505		30.56	801		15.28	630		30.56	1362		30.56	1676		30.56	1737		30.56	1835
20.58	889		20.58	1101		20.58	1373		20.58	1007		20.58	998		30.58	930		30.58	1385		30.58	979		30.58	501		30.58	801		15.29	628		30.58	1355		30.58	1686		30.58	1752		30.58	1841
20.6	899		20.6	1093		20.6	1380		20.6	1004		20.6	991		30.6	928		30.6	1376		30.6	983		30.6	502		30.6	803		15.3	626		30.6	1325		30.6	1704		30.6	1752		30.6	1807
20.62	889		20.62	1086		20.62	1383		20.62	992		20.62	999		30.62	919		30.62	1352		30.62	970		30.62	501		30.62	789		15.31	624		30.62	1320		30.62	1710		30.62	1707		30.62	1766
20.64	895		20.64	1094		20.64	1382		20.64	979		20.64	999		30.64	925		30.64	1348		30.64	975		30.64	501		30.64	779		15.32	621		30.64	1332		30.64	1698		30.64	1679		30.64	1724
20.66	893		20.66	1088		20.66	1370		20.66	974		20.66	1002		30.66	936		30.66	1357		30.66	992		30.66	499		30.66	785		15.33	621		30.66	1348		30.66	1679		30.66	1759		30.66	1713
20.68	888		20.68	1080		20.68	1366		20.68	968		20.68	986		30.68	929		30.68	1371		30.68	996		30.68	495		30.68	798		15.34	617		30.68	1334		30.68	1682		30.68	1792		30.68	1759
20.7	891		20.7	1072		20.7	1367		20.7	970		20.7	975		30.7	915		30.7	1380		30.7	983		30.7	492		30.7	808		15.35	619		30.7	1309		30.7	1693		30.7	1771		30.7	1800
20.72	896		20.72	1069		20.72	1371		20.72	972		20.72	976		30.72	899		30.72	1381		30.72	965		30.72	494		30.72	816		15.36	619		30.72	1325		30.72	1690		30.72	1787		30.72	1792
20.74	901		20.74	1077		20.74	1366		20.74	978		20.74	972		30.74	891		30.74	1370		30.74	959		30.74	491		30.74	826		15.37	620		30.74	1342		30.74	1696		30.74	1774		30.74	1750
20.76	896		20.76	1082		20.76	1362		20.76	978		20.76	974		30.76	895		30.76	1361		30.76	943		30.76	493		30.76	829		15.38	624		30.76	1329		30.76	1692		30.76	1740		30.76	1733
20.78	894		20.78	1086		20.78	1363		20.78	981		20.78	973		30.78	902		30.78	1353		30.78	932		30.78	496		30.78	816		15.39	629		30.78	1321		30.78	1711		30.78	1726		30.78	1742
20.8	900		20.8	1092		20.8	1379		20.8	981		20.8	976		30.8	924		30.8	1357		30.8	934		30.8	499		30.8	806		15.4	625		30.8	1318		30.8	1734		30.8	1716		30.8	1719
20.82	896		20.82	1099		20.82	1396		20.82	989		20.82	976		30.82	933		30.82	1364		30.82	944		30.82	498		30.82	789		15.41	620		30.82	1294		30.82	1724		30.82	1761		30.82	1699
20.84	904		20.84	1095		20.84	1403		20.84	993		20.84	976		30.84	934		30.84	1353		30.84	950		30.84	486		30.84	786		15.42	620		30.84	1278		30.84	1726		30.84	1757		30.84	1719
20.86	903		20.86	1103		20.86	1414		20.86	1001		20.86	991		30.86	928		30.86	1355		30.86	958		30.86	486		30.86	789		15.43	618		30.86	1286		30.86	1736		30.86	1690		30.86	1755
20.88	909		20.88	1105		20.88	1416		20.88	1002		20.88	1004		30.88	918		30.88	1367		30.88	970		30.88	487		30.88	792		15.44	617		30.88	1295		30.88	1732		30.88	1650		30.88	1773
20.9	902		20.9	1105		20.9	1411		20.9	1009		20.9	1007		30.9	910		30.9	1368		30.9	982		30.9	488		30.9	798		15.45	622		30.9	1315		30.9	1708		30.9	1688		30.9	1768
20.92	904		20.92	1105		20.92	1399		20.92	1013		20.92	1015		30.92	908		30.92	1349		30.92	967		30.92	487		30.92	806		15.46	625		30.92	1327		30.92	1698		30.92	1720		30.92	1766
20.94	911		20.94	1099		20.94	1391		20.94	1021		20.94	1016		30.94	906		30.94	1352		30.94	955		30.94	493		30.94	812		15.47	631		30.94	1313		30.94	1706		30.94	1737		30.94	1774
20.96	911		20.96	1092		20.96	1384		20.96	1021		20.96	1018		30.96	909		30.96	1365		30.96	956		30.96	494		30.96	816		15.48	635		30.96	1302		30.96	1704		30.96	1726		30.96	1741
20.98	905		20.98	1089		20.98	1389		20.98	1027		20.98	1024		30.98	903		30.98	1358		30.98	956		30.98	492		30.98	799		15.49	635		30.98	1327		30.98	1697		30.98	1763		30.98	1700
21	891		21	1084		21	1392		21	1026		21	1025		31	909		31	1346		31	965		31	491		31	797		15.5	641		31	1350		31	1697		31	1745		31	1711
21.02	880		21.02	1070		21.02	1409		21.02	1030		21.02	1024		31.02	912		31.02	1350		31.02	970		31.02	495		31.02	799		15.51	635		31.02	1317		31.02	1704		31.02	1768		31.02	1752
21.04	870		21.04	1072		21.04	1416		21.04	1028		21.04	1030		31.04	906		31.04	1352		31.04	979		31.04	497		31.04	813		15.52	634		31.04	1302		31.04	1700		31.04	1716		31.04	1779
21.06	875		21.06	1083		21.06	1416		21.06	1021		21.06	1026		31.06	895		31.06	1355		31.06	979		31.06	498		31.06	823		15.53	631		31.06	1324		31.06	1710		31.06	1714		31.06	1763
21.08	884		21.08	1095		21.08	1421		21.08	1023		21.08	1020		31.08	893		31.08	1334		31.08	975		31.08	497		31.08	826		15.54	628		31.08	1318		31.08	1745		31.08	1760		31.08	1753
21.1	887		21.1	1104		21.1	1427		21.1	1013		21.1	1021		31.1	881		31.1	1336		31.1	961		31.1	496		31.1	823		15.55	620		31.1	1308		31.1	1746		31.1	1727		31.1	1760
21.12	893		21.12	1108		21.12	1423		21.12	1008		21.12	1020		31.12	892		31.12	1348		31.12	964		31.12	496		31.12	824		15.56	618		31.12	1301		31.12	1712		31.12	1622		31.12	1728
21.14	899		21.14	1112		21.14	1418		21.14	1013		21.14	1016		31.14	890		31.14	1354		31.14	960		31.14	501		31.14	813		15.57	618		31.14	1275		31.14	1690		31.14	1777		31.14	1699
21.16	910		21.16	1119		21.16	1396		21.16	1013		21.16	1022		31.16	891		31.16	1367		31.16	973		31.16	499		31.16	811		15.58	622		31.16	1276		31.16	1691		31.16	1745		31.16	1730
21.18	908		21.18	1118		21.18	1392		21.18	1013		21.18	1022		31.18	904		31.18	1372		31.18	978		31.18	491		31.18	819		15.59	619		31.18	1310		31.18	1716		31.18	1745		31.18	1750
21.2	909		21.2	1114		21.2	1392		21.2	1016		21.2	1020		31.2	919		31.2	1374		31.2	982		31.2	487		31.2	832		15.6	621		31.2	1320		31.2	1715		31.2	1749		31.2	1743
21.22	904		21.22	1109		21.22	1396		21.22	1021		21.22	1018		31.22	916		31.22	1392		31.22	990		31.22	483		31.22	832		15.61	617		31.22	1302		31.22	1678		31.22	1731		31.22	1765
21.24	898		21.24	1109		21.24	1401		21.24	1023		21.24	1011		31.24	920		31.24	1392		31.24	988		31.24	485		31.24	830		15.62	616		31.24	1281		31.24	1659		31.24	1838		31.24	1788
21.26	885		21.26	1104		21.26	1398		21.26	1030		21.26	1013		31.26	914		31.26	1383		31.26	971		31.26	494		31.26	821		15.63	611		31.26	1279		31.26	1671		31.26	1736		31.26	1780
21.28	877		21.28	1114		21.28	1397		21.28	1033		21.28	1019		31.28	922		31.28	1384		31.28	948		31.28	496		31.28	827		15.64	621		31.28	1307		31.28	1686		31.28	1749		31.28	1768
21.3	885		21.3	1133		21.3	1399		21.3	1033		21.3	1027		31.3	921		31.3	1391		31.3	935		31.3	503		31.3	833		15.65	626		31.3	1327		31.3	1682		31.3	1679		31.3	1765
21.32	884		21.32	1143		21.32	1416		21.32	1033		21.32	1028		31.32	917		31.32	1384		31.32	942		31.32	499		31.32	841		15.66	629		31.32	1316		31.32	1667		31.32	1824		31.32	1772
21.34	889		21.34	1145		21.34	1416		21.34	1027		21.34	1030		31.34	920		31.34	1392		31.34	945		31.34	494		31.34	853		15.67	627		31.34	1310		31.34	1664		31.34	1804		31.34	1775
21.36	896		21.36	1148		21.36	1418		21.36	1034		21.36	1036		31.36	935		31.36	1387		31.36	955		31.36	493		31.36	859		15.68	629		31.36	1318		31.36	1693		31.36	1743		31.36	1761
21.38	895		21.38	1143		21.38	1424		21.38	1029		21.38	1048		31.38	935		31.38	1393		31.38	975		31.38	488		31.38	853		15.69	638		31.38	1332		31.38	1721		31.38	1685		31.38	1763
21.4	891		21.4	1137		21.4	1420		21.4	1033		21.4	1058		31.4	931		31.4	1397		31.4	979		31.4	489		31.4	857		15.7	647		31.4	1348		31.4	1730		31.4	1765		31.4	1769
21.42	895		21.42	1129		21.42	1426		21.42	1033		21.42	1063		31.42	927		31.42	1386		31.42	978		31.42	499		31.42	846		15.71	646		31.42	1324		31.42	1716		31.42	1787		31.42	1768
21.44	900		21.44	1126		21.44	1430		21.44	1033		21.44	1061		31.44	917		31.44	1382		31.44	966		31.44	494		31.44	847		15.72	650		31.44	1284		31.44	1707		31.44	1734		31.44	1791
21.46	899		21.46	1127		21.46	1431		21.46	1034		21.46	1059		31.46	914		31.46	1380		31.46	967		31.46	490		31.46	844		15.73	641		31.46	1284		31.46	1737		31.46	1712		31.46	1801
21.48	898		21.48	1128		21.48	1439		21.48	1038		21.48	1060		31.48	904		31.48	1364		31.48	965		31.48	483		31.48	837		15.74	635		31.48	1309		31.48	1750		31.48	1753		31.48	1782
21.5	893		21.5	1113		21.5	1431		21.5	1039		21.5	1059		31.5	905		31.5	1386		31.5	967		31.5	488		31.5	833		15.75	632		31.5	1334		31.5	1750		31.5	1745		31.5	1771
21.52	883		21.52	1111		21.52	1437		21.52	1041		21.52	1065		31.52	915		31.52	1391		31.52	972		31.52	489		31.52	818		15.76	634		31.52	1331		31.52	1742		31.52	1689		31.52	1782
21.54	883		21.54	1114		21.54	1436		21.54	1041		21.54	1068		31.54	926		31.54	1387		31.54	980		31.54	489		31.54	819		15.77	627		31.54	1312		31.54	1702		31.54	1764		31.54	1798
21.56	879		21.56	1116		21.56	1444		21.56	1032		21.56	1069		31.56	938		31.56	1401		31.56	988		31.56	488		31.56	815		15.78	622		31.56	1309		31.56	1686		31.56	1823		31.56	1798
21.58	878		21.58	1127		21.58	1441		21.58	1025		21.58	1066		31.58	945		31.58	1419		31.58	993		31.58	488		31.58	798		15.79	614		31.58	1326		31.58	1706		31.58	1839		31.58	1797
21.6	880		21.6	1133		21.6	1440		21.6	1017		21.6	1058		31.6	941		31.6	1426		31.6	982		31.6	484		31.6	812		15.8	618		31.6	1348		31.6	1727		31.6	1804		31.6	1810
21.62	883		21.62	1132		21.62	1450		21.62	1011		21.62	1057		31.62	925		31.62	1430		31.62	984		31.62	476		31.62	821		15.81	623		31.62	1356		31.62	1733		31.62	1751		31.62	1806
21.64	889		21.64	1129		21.64	1462		21.64	1008		21.64	1051		31.64	898		31.64	1428		31.64	970		31.64	481		31.64	824		15.82	628		31.64	1335		31.64	1702		31.64	1794		31.64	1800
21.66	897		21.66	1138		21.66	1472		21.66	1010		21.66	1041		31.66	906		31.66	1445		31.66	963		31.66	491		31.66	835		15.83	630		31.66	1320		31.66	1687		31.66	1739		31.66	1826
21.68	906		21.68	1144		21.68	1487		21.68	1012		21.68	1046		31.68	907		31.68	1436		31.68	967		31.68	491		31.68	835		15.84	631		31.68	1332		31.68	1735		31.68	1716		31.68	1844
21.7	912		21.7	1149		21.7	1493		21.7	1020		21.7	1054		31.7	921		31.7	1415		31.7	968		31.7	493		31.7	846		15.85	628		31.7	1316		31.7	1775		31.7	1806		31.7	1834
21.72	918		21.72	1152		21.72	1500		21.72	1030		21.72	1049		31.72	946		31.72	1403		31.72	973		31.72	499		31.72	839		15.86	631		31.72	1294		31.72	1756		31.72	1837		31.72	1837
21.74	914		21.74	1148		21.74	1489		21.74	1038		21.74	1059		31.74	961		31.74	1409		31.74	982		31.74	506		31.74	834		15.87	639		31.74	1321		31.74	1718		31.74	1780		31.74	1840
21.76	913		21.76	1141		21.76	1479		21.76	1043		21.76	1075		31.76	962		31.76	1405		31.76	973		31.76	510		31.76	848		15.88	644		31.76	1344		31.76	1714		31.76	1799		31.76	1830
21.78	921		21.78	1132		21.78	1473		21.78	1048		21.78	1077		31.78	946		31.78	1402		31.78	971		31.78	513		31.78	851		15.89	643		31.78	1340		31.78	1752		31.78	1708		31.78	1830
21.8	922		21.8	1134		21.8	1471		21.8	1046		21.8	1082		31.8	933		31.8	1414		31.8	948		31.8	527		31.8	849		15.9	641		31.8	1338		31.8	1770		31.8	1767		31.8	1862
21.82	919		21.82	1136		21.82	1458		21.82	1043		21.82	1076		31.82	925		31.82	1413		31.82	947		31.82	528		31.82	842		15.91	642		31.82	1329		31.82	1730		31.82	1709		31.82	1886
21.84	922		21.84	1139		21.84	1447		21.84	1044		21.84	1066		31.84	910		31.84	1406		31.84	966		31.84	523		31.84	832		15.92	640		31.84	1316		31.84	1693		31.84	1759		31.84	1844
21.86	926		21.86	1148		21.86	1446		21.86	1037		21.86	1067		31.86	913		31.86	1416		31.86	960		31.86	517		31.86	832		15.93	636		31.86	1350		31.86	1701		31.86	1784		31.86	1763
21.88	916		21.88	1147		21.88	1452		21.88	1025		21.88	1064		31.88	924		31.88	1425		31.88	965		31.88	513		31.88	826		15.94	627		31.88	1364		31.88	1710		31.88	1810		31.88	1740
21.9	912		21.9	1153		21.9	1463		21.9	1029		21.9	1057		31.9	933		31.9	1451		31.9	970		31.9	508		31.9	828		15.95	621		31.9	1322		31.9	1709		31.9	1793		31.9	1799
21.92	920		21.92	1158		21.92	1482		21.92	1031		21.92	1060		31.92	936		31.92	1465		31.92	972		31.92	498		31.92	831		15.96	622		31.92	1314		31.92	1702		31.92	1837		31.92	1835
21.94	913		21.94	1159		21.94	1495		21.94	1034		21.94	1067		31.94	927		31.94	1471		31.94	980		31.94	492		31.94	848		15.97	625		31.94	1351		31.94	1702		31.94	1834		31.94	1818
21.96	911		21.96	1171		21.96	1508		21.96	1046		21.96	1055		31.96	929		31.96	1466		31.96	973		31.96	485		31.96	858		15.98	626		31.96	1366		31.96	1737		31.96	1835		31.96	1828
21.98	902		21.98	1178		21.98	1505		21.98	1055		21.98	1059		31.98	929		31.98	1461		31.98	980		31.98	474		31.98	865		15.99	631		31.98	1355		31.98	1739		31.98	1810		31.98	1838
22	907		22	1165		22	1505		22	1060		22	1063		32	927		32	1441		32	996		32	480		32	872		16	629		32	1356		32	1699		32	1817		32	1814
22.02	915		22.02	1168		22.02	1510		22.02	1065		22.02	1066		32.02	935		32.02	1440		32.02	986		32.02	486		32.02	876		16.01	627		32.02	1366		32.02	1684		32.02	1736		32.02	1792
22.04	911		22.04	1170		22.04	1508		22.04	1067		22.04	1073		32.04	940		32.04	1442		32.04	997		32.04	497		32.04	871		16.02	623		32.04	1375		32.04	1700		32.04	1828		32.04	1816
22.06	912		22.06	1163		22.06	1496		22.06	1070		22.06	1075		32.06	950		32.06	1450		32.06	978		32.06	517		32.06	859		16.03	622		32.06	1384		32.06	1725		32.06	1888		32.06	1856
22.08	910		22.08	1169		22.08	1484		22.08	1072		22.08	1087		32.08	946		32.08	1442		32.08	981		32.08	523		32.08	850		16.04	615		32.08	1376		32.08	1730		32.08	1767		32.08	1869
22.1	918		22.1	1175		22.1	1469		22.1	1064		22.1	1091		32.1	928		32.1	1443		32.1	990		32.1	523		32.1	840		16.05	613		32.1	1358		32.1	1740		32.1	1807		32.1	1885
22.12	911		22.12	1179		22.12	1470		22.12	1057		22.12	1103		32.12	919		32.12	1460		32.12	994		32.12	520		32.12	835		16.06	611		32.12	1358		32.12	1768		32.12	1839		32.12	1886
22.14	912		22.14	1188		22.14	1473		22.14	1050		22.14	1105		32.14	926		32.14	1469		32.14	997		32.14	522		32.14	837		16.07	613		32.14	1377		32.14	1765		32.14	1783		32.14	1852
22.16	917		22.16	1196		22.16	1484		22.16	1057		22.16	1100		32.16	924		32.16	1457		32.16	993		32.16	520		32.16	836		16.08	619		32.16	1396		32.16	1739		32.16	1736		32.16	1797
22.18	917		22.18	1194		22.18	1485		22.18	1061		22.18	1101		32.18	927		32.18	1470		32.18	975		32.18	526		32.18	835		16.09	631		32.18	1404		32.18	1748		32.18	1826		32.18	1793
22.2	921		22.2	1193		22.2	1502		22.2	1063		22.2	1087		32.2	927		32.2	1485		32.2	963		32.2	529		32.2	842		16.1	633		32.2	1399		32.2	1772		32.2	1889		32.2	1864
22.22	924		22.22	1191		22.22	1499		22.22	1065		22.22	1080		32.22	947		32.22	1496		32.22	954		32.22	538		32.22	840		16.11	639		32.22	1378		32.22	1756		32.22	1829		32.22	1881
22.24	932		22.24	1172		22.24	1500		22.24	1067		22.24	1086		32.24	941		32.24	1499		32.24	969		32.24	526		32.24	848		16.12	637		32.24	1370		32.24	1732		32.24	1781		32.24	1840
22.26	933		22.26	1166		22.26	1509		22.26	1065		22.26	1094		32.26	947		32.26	1505		32.26	983		32.26	519		32.26	847		16.13	632		32.26	1392		32.26	1742		32.26	1837		32.26	1839
22.28	934		22.28	1154		22.28	1517		22.28	1066		22.28	1095		32.28	957		32.28	1516		32.28	1000		32.28	517		32.28	871		16.14	627		32.28	1400		32.28	1758		32.28	1883		32.28	1862
22.3	949		22.3	1141		22.3	1510		22.3	1080		22.3	1093		32.3	972		32.3	1491		32.3	1015		32.3	518		32.3	881		16.15	625		32.3	1390		32.3	1768		32.3	1790		32.3	1880
22.32	958		22.32	1138		22.32	1505		22.32	1077		22.32	1104		32.32	970		32.32	1488		32.32	1005		32.32	512		32.32	884		16.16	630		32.32	1393		32.32	1786		32.32	1822		32.32	1886
22.34	970		22.34	1145		22.34	1497		22.34	1076		22.34	1097		32.34	967		32.34	1482		32.34	992		32.34	514		32.34	878		16.17	628		32.34	1404		32.34	1787		32.34	1888		32.34	1884
22.36	969		22.36	1155		22.36	1502		22.36	1068		22.36	1105		32.36	955		32.36	1486		32.36	983		32.36	522		32.36	874		16.18	634		32.36	1406		32.36	1775		32.36	1869		32.36	1883
22.38	967		22.38	1168		22.38	1516		22.38	1075		22.38	1108		32.38	952		32.38	1496		32.38	1004		32.38	532		32.38	871		16.19	633		32.38	1392		32.38	1769		32.38	1821		32.38	1875
22.4	967		22.4	1182		22.4	1525		22.4	1092		22.4	1106		32.4	935		32.4	1507		32.4	1010		32.4	535		32.4	865		16.2	636		32.4	1395		32.4	1756		32.4	1906		32.4	1865
22.42	959		22.42	1188		22.42	1531		22.42	1102		22.42	1108		32.42	925		32.42	1521		32.42	1018		32.42	537		32.42	852		16.21	642		32.42	1419		32.42	1731		32.42	1869		32.42	1849
22.44	962		22.44	1192		22.44	1544		22.44	1096		22.44	1112		32.44	950		32.44	1519		32.44	1022		32.44	533		32.44	857		16.22	641		32.44	1429		32.44	1732		32.44	1846		32.44	1834
22.46	953		22.46	1188		22.46	1534		22.46	1099		22.46	1125		32.46	966		32.46	1505		32.46	1033		32.46	527		32.46	860		16.23	638		32.46	1426		32.46	1794		32.46	1789		32.46	1824
22.48	947		22.48	1187		22.48	1535		22.48	1100		22.48	1132		32.48	973		32.48	1509		32.48	1033		32.48	523		32.48	857		16.24	637		32.48	1421		32.48	1828		32.48	1745		32.48	1832
22.5	946		22.5	1202		22.5	1536		22.5	1104		22.5	1137		32.5	986		32.5	1494		32.5	1020		32.5	521		32.5	863		16.25	637		32.5	1419		32.5	1776		32.5	1804		32.5	1874
22.52	947		22.52	1205		22.52	1533		22.52	1102		22.52	1127		32.52	979		32.52	1500		32.52	1019		32.52	527		32.52	875		16.26	641		32.52	1422		32.52	1740		32.52	1811		32.52	1896
22.54	951		22.54	1211		22.54	1530		22.54	1104		22.54	1115		32.54	964		32.54	1510		32.54	1030		32.54	530		32.54	883		16.27	643		32.54	1425		32.54	1775		32.54	1849		32.54	1874
22.56	956		22.56	1214		22.56	1523		22.56	1094		22.56	1104		32.56	943		32.56	1515		32.56	1020		32.56	547		32.56	893		16.28	648		32.56	1434		32.56	1799		32.56	1929		32.56	1854
22.58	963		22.58	1212		22.58	1525		22.58	1094		22.58	1097		32.58	922		32.58	1529		32.58	1032		32.58	555		32.58	886		16.29	641		32.58	1452		32.58	1781		32.58	1892		32.58	1868
22.6	973		22.6	1214		22.6	1525		22.6	1089		22.6	1096		32.6	928		32.6	1535		32.6	1033		32.6	558		32.6	878		16.3	645		32.6	1450		32.6	1760		32.6	1898		32.6	1910
22.62	983		22.62	1212		22.62	1548		22.62	1092		22.62	1098		32.62	932		32.62	1545		32.62	1051		32.62	556		32.62	875		16.31	638		32.62	1425		32.62	1772		32.62	1955		32.62	1920
22.64	988		22.64	1212		22.64	1547		22.64	1092		22.64	1100		32.64	943		32.64	1560		32.64	1044		32.64	557		32.64	864		16.32	633		32.64	1426		32.64	1830		32.64	1973		32.64	1882
22.66	986		22.66	1213		22.66	1551		22.66	1096		22.66	1110		32.66	956		32.66	1577		32.66	1035		32.66	550		32.66	879		16.33	628		32.66	1462		32.66	1874		32.66	1964		32.66	1870
22.68	989		22.68	1206		22.68	1551		22.68	1088		22.68	1135		32.68	959		32.68	1596		32.68	1037		32.68	540		32.68	890		16.34	630		32.68	1479		32.68	1860		32.68	1957		32.68	1902
22.7	973		22.7	1201		22.7	1553		22.7	1099		22.7	1148		32.7	964		32.7	1603		32.7	1042		32.7	537		32.7	891		16.35	631		32.7	1488		32.7	1832		32.7	1998		32.7	1917
22.72	963		22.72	1206		22.72	1552		22.72	1102		22.72	1159		32.72	965		32.72	1595		32.72	1032		32.72	543		32.72	914		16.36	634		32.72	1525		32.72	1825		32.72	1979		32.72	1913
22.74	966		22.74	1216		22.74	1548		22.74	1110		22.74	1164		32.74	961		32.74	1600		32.74	1038		32.74	552		32.74	919		16.37	640		32.74	1542		32.74	1821		32.74	1990		32.74	1924
22.76	959		22.76	1209		22.76	1556		22.76	1108		22.76	1158		32.76	964		32.76	1616		32.76	1043		32.76	557		32.76	919		16.38	648		32.76	1535		32.76	1814		32.76	1976		32.76	1928
22.78	961		22.78	1219		22.78	1570		22.78	1110		22.78	1157		32.78	975		32.78	1623		32.78	1060		32.78	564		32.78	915		16.39	649		32.78	1564		32.78	1823		32.78	1934		32.78	1911
22.8	964		22.8	1224		22.8	1566		22.8	1116		22.8	1146		32.8	974		32.8	1629		32.8	1052		32.8	571		32.8	917		16.4	650		32.8	1593		32.8	1863		32.8	2043		32.8	1900
22.82	973		22.82	1223		22.82	1575		22.82	1119		22.82	1145		32.82	975		32.82	1630		32.82	1062		32.82	571		32.82	926		16.41	649		32.82	1577		32.82	1875		32.82	2029		32.82	1908
22.84	976		22.84	1231		22.84	1575		22.84	1113		22.84	1148		32.84	981		32.84	1622		32.84	1077		32.84	568		32.84	921		16.42	651		32.84	1556		32.84	1836		32.84	2025		32.84	1910
22.86	992		22.86	1236		22.86	1583		22.86	1111		22.86	1154		32.86	980		32.86	1615		32.86	1088		32.86	567		32.86	908		16.43	645		32.86	1545		32.86	1814		32.86	1988		32.86	1909
22.88	1000		22.88	1239		22.88	1581		22.88	1106		22.88	1161		32.88	975		32.88	1591		32.88	1084		32.88	561		32.88	914		16.44	646		32.88	1538		32.88	1829		32.88	2023		32.88	1929
22.9	1003		22.9	1246		22.9	1581		22.9	1108		22.9	1178		32.9	960		32.9	1585		32.9	1092		32.9	557		32.9	915		16.45	651		32.9	1560		32.9	1824		32.9	1936		32.9	1959
22.92	1002		22.92	1247		22.92	1582		22.92	1108		22.92	1193		32.92	968		32.92	1585		32.92	1087		32.92	558		32.92	902		16.46	653		32.92	1562		32.92	1796		32.92	2065		32.92	1952
22.94	991		22.94	1261		22.94	1589		22.94	1117		22.94	1192		32.94	978		32.94	1592		32.94	1075		32.94	557		32.94	898		16.47	657		32.94	1548		32.94	1808		32.94	2123		32.94	1950
22.96	987		22.96	1262		22.96	1593		22.96	1115		22.96	1194		32.96	979		32.96	1605		32.96	1058		32.96	570		32.96	905		16.48	649		32.96	1576		32.96	1852		32.96	2076		32.96	1972
22.98	984		22.98	1269		22.98	1602		22.98	1119		22.98	1188		32.98	977		32.98	1596		32.98	1050		32.98	578		32.98	906		16.49	651		32.98	1595		32.98	1866		32.98	2103		32.98	1965
23	981		23	1257		23	1617		23	1123		23	1181		33	984		33	1609		33	1045		33	578		33	916		16.5	654		33	1599		33	1844		33	2142		33	1968
23.02	985		23.02	1257		23.02	1613		23.02	1135		23.02	1177		33.02	997		33.02	1622		33.02	1064		33.02	582		33.02	922		16.51	653		33.02	1614		33.02	1825		33.02	2140		33.02	1986
23.04	981		23.04	1256		23.04	1602		23.04	1145		23.04	1162		33.04	1008		33.04	1606		33.04	1074		33.04	584		33.04	943		16.52	652		33.04	1602		33.04	1831		33.04	2079		33.04	1987
23.06	982		23.06	1248		23.06	1602		23.06	1142		23.06	1160		33.06	1004		33.06	1594		33.06	1096		33.06	585		33.06	939		16.53	648		33.06	1580		33.06	1855		33.06	1989		33.06	1964
23.08	983		23.08	1242		23.08	1590		23.08	1140		23.08	1171		33.08	1012		33.08	1593		33.08	1102		33.08	594		33.08	930		16.54	642		33.08	1582		33.08	1857		33.08	2032		33.08	1944
23.1	991		23.1	1230		23.1	1573		23.1	1141		23.1	1182		33.1	1018		33.1	1601		33.1	1108		33.1	584		33.1	945		16.55	642		33.1	1605		33.1	1839		33.1	2044		33.1	1983
23.12	1000		23.12	1224		23.12	1574		23.12	1138		23.12	1191		33.12	1019		33.12	1592		33.12	1113		33.12	582		33.12	946		16.56	636		33.12	1626		33.12	1854		33.12	2163		33.12	2010
23.14	999		23.14	1222		23.14	1572		23.14	1137		23.14	1202		33.14	1015		33.14	1593		33.14	1123		33.14	582		33.14	935		16.57	632		33.14	1620		33.14	1910		33.14	2102		33.14	2000
23.16	1000		23.16	1227		23.16	1572		23.16	1135		23.16	1209		33.16	1007		33.16	1614		33.16	1124		33.16	581		33.16	929		16.58	623		33.16	1598		33.16	1951		33.16	2116		33.16	2010
23.18	996		23.18	1251		23.18	1577		23.18	1130		23.18	1218		33.18	1020		33.18	1640		33.18	1126		33.18	580		33.18	929		16.59	626		33.18	1616		33.18	1954		33.18	2176		33.18	2000
23.2	987		23.2	1266		23.2	1588		23.2	1131		23.2	1218		33.2	1020		33.2	1663		33.2	1102		33.2	585		33.2	933		16.6	620		33.2	1650		33.2	1940		33.2	2228		33.2	1973
23.22	978		23.22	1279		23.22	1602		23.22	1134		23.22	1219		33.22	1014		33.22	1674		33.22	1093		33.22	594		33.22	917		16.61	625		33.22	1652		33.22	1934		33.22	2165		33.22	1970
23.24	972		23.24	1284		23.24	1625		23.24	1130		23.24	1220		33.24	1007		33.24	1668		33.24	1075		33.24	597		33.24	928		16.62	625		33.24	1638		33.24	1951		33.24	2131		33.24	1985
23.26	975		23.26	1300		23.26	1625		23.26	1139		23.26	1217		33.26	1013		33.26	1660		33.26	1074		33.26	583		33.26	947		16.63	627		33.26	1634		33.26	1974		33.26	2139		33.26	2018
23.28	978		23.28	1314		23.28	1626		23.28	1144		23.28	1213		33.28	1011		33.28	1640		33.28	1090		33.28	578		33.28	947		16.64	623		33.28	1648		33.28	1982		33.28	2232		33.28	2042
23.3	980		23.3	1322		23.3	1642		23.3	1147		23.3	1211		33.3	1016		33.3	1623		33.3	1110		33.3	580		33.3	943		16.65	621		33.3	1676		33.3	1983		33.3	2188		33.3	2043
23.32	990		23.32	1321		23.32	1649		23.32	1145		23.32	1208		33.32	1006		33.32	1605		33.32	1106		33.32	579		33.32	932		16.66	625		33.32	1696		33.32	1974		33.32	2181		33.32	2029
23.34	996		23.34	1317		23.34	1657		23.34	1154		23.34	1208		33.34	1002		33.34	1614		33.34	1110		33.34	573		33.34	913		16.67	632		33.34	1668		33.34	1940		33.34	2174		33.34	1998
23.36	1006		23.36	1318		23.36	1659		23.36	1159		23.36	1209		33.36	1003		33.36	1628		33.36	1113		33.36	578		33.36	906		16.68	624		33.36	1631		33.36	1906		33.36	2267		33.36	1962
23.38	1012		23.38	1310		23.38	1657		23.38	1164		23.38	1209		33.38	1014		33.38	1634		33.38	1131		33.38	588		33.38	903		16.69	626		33.38	1652		33.38	1885		33.38	2194		33.38	1969
23.4	1028		23.4	1321		23.4	1655		23.4	1174		23.4	1217		33.4	1017		33.4	1628		33.4	1136		33.4	603		33.4	911		16.7	636		33.4	1685		33.4	1874		33.4	2227		33.4	2003
23.42	1026		23.42	1334		23.42	1659		23.42	1177		23.42	1219		33.42	1015		33.42	1632		33.42	1139		33.42	612		33.42	916		16.71	647		33.42	1680		33.42	1884		33.42	2256		33.42	1996
23.44	1025		23.44	1333		23.44	1669		23.44	1181		23.44	1220		33.44	1010		33.44	1637		33.44	1152		33.44	622		33.44	920		16.72	653		33.44	1672		33.44	1902		33.44	2223		33.44	2006
23.46	1021		23.46	1341		23.46	1678		23.46	1175		23.46	1230		33.46	998		33.46	1639		33.46	1142		33.46	628		33.46	935		16.73	655		33.46	1681		33.46	1910		33.46	2291		33.46	2053
23.48	1012		23.48	1352		23.48	1678		23.48	1162		23.48	1231		33.48	985		33.48	1655		33.48	1130		33.48	637		33.48	935		16.74	651		33.48	1682		33.48	1910		33.48	2386		33.48	2060
23.5	1009		23.5	1357		23.5	1666		23.5	1168		23.5	1231		33.5	975		33.5	1654		33.5	1134		33.5	630		33.5	918		16.75	647		33.5	1684		33.5	1909		33.5	2149		33.5	2049
23.52	1004		23.52	1362		23.52	1656		23.52	1165		23.52	1234		33.52	970		33.52	1649		33.52	1139		33.52	631		33.52	927		16.76	640		33.52	1688		33.52	1892		33.52	2228		33.52	2020
23.54	1001		23.54	1365		23.54	1659		23.54	1166		23.54	1233		33.54	976		33.54	1621		33.54	1149		33.54	624		33.54	930		16.77	639		33.54	1686		33.54	1868		33.54	2261		33.54	1985
23.56	1000		23.56	1366		23.56	1654		23.56	1164		23.56	1231		33.56	978		33.56	1590		33.56	1138		33.56	626		33.56	927		16.78	635		33.56	1685		33.56	1854		33.56	2293		33.56	2010
23.58	1005		23.58	1379		23.58	1649		23.58	1174		23.58	1244		33.58	979		33.58	1550		33.58	1129		33.58	614		33.58	921		16.79	629		33.58	1697		33.58	1845		33.58	2313		33.58	2037
23.6	1011		23.6	1379		23.6	1635		23.6	1178		23.6	1252		33.6	990		33.6	1534		33.6	1125		33.6	615		33.6	914		16.8	628		33.6	1716		33.6	1852		33.6	2211		33.6	2028
23.62	1025		23.62	1383		23.62	1637		23.62	1176		23.62	1252		33.62	991		33.62	1544		33.62	1113		33.62	611		33.62	909		16.81	627		33.62	1694		33.62	1878		33.62	2239		33.62	2032
23.64	1034		23.64	1397		23.64	1647		23.64	1181		23.64	1250		33.64	989		33.64	1572		33.64	1116		33.64	620		33.64	903		16.82	632		33.64	1658		33.64	1880		33.64	2246		33.64	2046
23.66	1036		23.66	1401		23.66	1660		23.66	1179		23.66	1239		33.66	986		33.66	1575		33.66	1117		33.66	615		33.66	896		16.83	635		33.66	1655		33.66	1868		33.66	2201		33.66	2027
23.68	1044		23.68	1410		23.68	1672		23.68	1174		23.68	1241		33.68	987		33.68	1595		33.68	1120		33.68	623		33.68	902		16.84	643		33.68	1663		33.68	1889		33.68	2236		33.68	2002
23.7	1044		23.7	1427		23.7	1670		23.7	1167		23.7	1227		33.7	984		33.7	1586		33.7	1125		33.7	613		33.7	905		16.85	640		33.7	1679		33.7	1896		33.7	2233		33.7	1996
23.72	1041		23.72	1427		23.72	1668		23.72	1169		23.72	1211		33.72	984		33.72	1575		33.72	1112		33.72	609		33.72	908		16.86	639		33.72	1676		33.72	1883		33.72	2295		33.72	2012
23.74	1043		23.74	1409		23.74	1679		23.74	1185		23.74	1223		33.74	985		33.74	1548		33.74	1110		33.74	601		33.74	899		16.87	646		33.74	1675		33.74	1894		33.74	2161		33.74	2054
23.76	1034		23.76	1408		23.76	1672		23.76	1192		23.76	1238		33.76	985		33.76	1539		33.76	1109		33.76	611		33.76	906		16.88	650		33.76	1693		33.76	1916		33.76	2213		33.76	2067
23.78	1027		23.78	1403		23.78	1667		23.78	1197		23.78	1240		33.78	981		33.78	1547		33.78	1108		33.78	609		33.78	900		16.89	654		33.78	1661		33.78	1933		33.78	2209		33.78	2044
23.8	1018		23.8	1415		23.8	1672		23.8	1200		23.8	1244		33.8	975		33.8	1560		33.8	1111		33.8	615		33.8	902		16.9	661		33.8	1608		33.8	1936		33.8	2234		33.8	2011
23.82	1018		23.82	1417		23.82	1676		23.82	1204		23.82	1261		33.82	964		33.82	1564		33.82	1108		33.82	617		33.82	899		16.91	661		33.82	1608		33.82	1925		33.82	2228		33.82	1996
23.84	1014		23.84	1409		23.84	1664		23.84	1207		23.84	1268		33.84	971		33.84	1576		33.84	1101		33.84	619		33.84	903		16.92	660		33.84	1644		33.84	1910		33.84	2114		33.84	2002
23.86	1019		23.86	1411		23.86	1664		23.86	1201		23.86	1258		33.86	956		33.86	1573		33.86	1121		33.86	613		33.86	909		16.93	646		33.86	1655		33.86	1890		33.86	2194		33.86	2010
23.88	1009		23.88	1416		23.88	1664		23.88	1196		23.88	1254		33.88	958		33.88	1559		33.88	1118		33.88	607		33.88	901		16.94	644		33.88	1624		33.88	1895		33.88	2125		33.88	2027
23.9	1003		23.9	1425		23.9	1678		23.9	1195		23.9	1242		33.9	966		33.9	1544		33.9	1117		33.9	611		33.9	893		16.95	646		33.9	1612		33.9	1895		33.9	2204		33.9	2024
23.92	1002		23.92	1437		23.92	1681		23.92	1187		23.92	1233		33.92	964		33.92	1539		33.92	1107		33.92	607		33.92	894		16.96	648		33.92	1628		33.92	1844		33.92	2148		33.92	2004
23.94	1000		23.94	1445		23.94	1686		23.94	1179		23.94	1219		33.94	963		33.94	1528		33.94	1097		33.94	601		33.94	889		16.97	639		33.94	1613		33.94	1825		33.94	2188		33.94	2002
23.96	1006		23.96	1437		23.96	1689		23.96	1186		23.96	1223		33.96	961		33.96	1518		33.96	1083		33.96	598		33.96	900		16.98	638		33.96	1580		33.96	1841		33.96	2126		33.96	2009
23.98	1011		23.98	1424		23.98	1698		23.98	1193		23.98	1247		33.98	968		33.98	1506		33.98	1066		33.98	593		33.98	886		16.99	645		33.98	1564		33.98	1835		33.98	2106		33.98	2010
24	1015		24	1430		24	1692		24	1200		24	1261		34	970		34	1501		34	1066		34	591		34	881		17	648		34	1560		34	1846		34	2104		34	2006
24.02	1020		24.02	1429		24.02	1700		24.02	1204		24.02	1263		34.02	953		34.02	1475		34.02	1078		34.02	595		34.02	885		17.01	657		34.02	1579		34.02	1866		34.02	2146		34.02	1996
24.04	1025		24.04	1440		24.04	1712		24.04	1205		24.04	1274		34.04	957		34.04	1465		34.04	1081		34.04	596		34.04	876		17.02	670		34.04	1596		34.04	1855		34.04	2142		34.04	1970
24.06	1026		24.06	1451		24.06	1712		24.06	1207		24.06	1281		34.06	959		34.06	1480		34.06	1077		34.06	600		34.06	875		17.03	670		34.06	1608		34.06	1850		34.06	2095		34.06	1974
24.08	1038		24.08	1462		24.08	1696		24.08	1211		24.08	1275		34.08	952		34.08	1500		34.08	1067		34.08	584		34.08	872		17.04	675		34.08	1617		34.08	1863		34.08	2073		34.08	1990
24.1	1031		24.1	1467		24.1	1695		24.1	1205		24.1	1267		34.1	940		34.1	1500		34.1	1060		34.1	575		34.1	881		17.05	671		34.1	1604		34.1	1820		34.1	2142		34.1	1950
24.12	1021		24.12	1476		24.12	1693		24.12	1195		24.12	1260		34.12	928		34.12	1507		34.12	1058		34.12	571		34.12	890		17.06	674		34.12	1593		34.12	1786		34.12	2053		34.12	1930
24.14	1014		24.14	1476		24.14	1696		24.14	1198		24.14	1254		34.14	936		34.14	1505		34.14	1063		34.14	573		34.14	881		17.07	670		34.14	1586		34.14	1838		34.14	2024		34.14	1973
24.16	1017		24.16	1486		24.16	1698		24.16	1192		24.16	1254		34.16	938		34.16	1499		34.16	1079		34.16	573		34.16	875		17.08	669		34.16	1565		34.16	1885		34.16	2053		34.16	2019
24.18	1012		24.18	1478		24.18	1691		24.18	1183		24.18	1251		34.18	942		34.18	1484		34.18	1087		34.18	578		34.18	872		17.09	653		34.18	1559		34.18	1897		34.18	2064		34.18	2036
24.2	1011		24.2	1473		24.2	1680		24.2	1192		24.2	1256		34.2	943		34.2	1484		34.2	1100		34.2	575		34.2	868		17.1	645		34.2	1569		34.2	1886		34.2	2050		34.2	2012
24.22	1016		24.22	1463		24.22	1684		24.22	1195		24.22	1264		34.22	947		34.22	1495		34.22	1098		34.22	572		34.22	867		17.11	641		34.22	1565		34.22	1836		34.22	2019		34.22	1965
24.24	1026		24.24	1465		24.24	1696		24.24	1204		24.24	1267		34.24	958		34.24	1498		34.24	1085		34.24	561		34.24	857		17.12	632		34.24	1572		34.24	1800		34.24	2008		34.24	1975
24.26	1024		24.26	1457		24.26	1702		24.26	1211		24.26	1265		34.26	950		34.26	1488		34.26	1065		34.26	550		34.26	841		17.13	629		34.26	1576		34.26	1791		34.26	2054		34.26	2015
24.28	1031		24.28	1458		24.28	1705		24.28	1209		24.28	1271		34.28	942		34.28	1480		34.28	1063		34.28	548		34.28	831		17.14	635		34.28	1548		34.28	1804		34.28	2055		34.28	2002
24.3	1039		24.3	1468		24.3	1712		24.3	1210		24.3	1267		34.3	949		34.3	1474		34.3	1053		34.3	547		34.3	834		17.15	635		34.3	1538		34.3	1853		34.3	2013		34.3	1964
24.32	1056		24.32	1465		24.32	1719		24.32	1220		24.32	1262		34.32	957		34.32	1458		34.32	1053		34.32	547		34.32	832		17.16	642		34.32	1560		34.32	1880		34.32	2023		34.32	1933
24.34	1055		24.34	1470		24.34	1720		24.34	1221		24.34	1258		34.34	962		34.34	1457		34.34	1060		34.34	558		34.34	833		17.17	644		34.34	1560		34.34	1848		34.34	1975		34.34	1951
24.36	1054		24.36	1481		24.36	1716		24.36	1210		24.36	1256		34.36	961		34.36	1460		34.36	1072		34.36	561		34.36	845		17.18	651		34.36	1513		34.36	1807		34.36	1982		34.36	1986
24.38	1055		24.38	1491		24.38	1710		24.38	1212		24.38	1255		34.38	957		34.38	1455		34.38	1079		34.38	575		34.38	849		17.19	651		34.38	1463		34.38	1816		34.38	1952		34.38	1964
24.4	1058		24.4	1503		24.4	1722		24.4	1215		24.4	1262		34.4	952		34.4	1459		34.4	1089		34.4	577		34.4	863		17.2	653		34.4	1445		34.4	1850		34.4	2008		34.4	1946
24.42	1045		24.42	1496		24.42	1710		24.42	1208		24.42	1260		34.42	940		34.42	1437		34.42	1088		34.42	571		34.42	852		17.21	648		34.42	1459		34.42	1864		34.42	1967		34.42	1958
24.44	1038		24.44	1499		24.44	1705		24.44	1215		24.44	1271		34.44	926		34.44	1433		34.44	1080		34.44	561		34.44	852		17.22	653		34.44	1482		34.44	1864		34.44	2031		34.44	1976
24.46	1036		24.46	1489		24.46	1696		24.46	1208		24.46	1272		34.46	917		34.46	1440		34.46	1074		34.46	554		34.46	855		17.23	652		34.46	1496		34.46	1857		34.46	2040		34.46	1988
24.48	1028		24.48	1484		24.48	1688		24.48	1204		24.48	1278		34.48	915		34.48	1444		34.48	1063		34.48	547		34.48	856		17.24	651		34.48	1502		34.48	1849		34.48	2036		34.48	1967
24.5	1016		24.5	1467		24.5	1681		24.5	1203		24.5	1281		34.5	924		34.5	1456		34.5	1050		34.5	540		34.5	841		17.25	653		34.5	1491		34.5	1845		34.5	2027		34.5	1935
24.52	1021		24.52	1455		24.52	1673		24.52	1198		24.52	1288		34.52	925		34.52	1465		34.52	1048		34.52	547		34.52	840		17.26	653		34.52	1468		34.52	1831		34.52	2020		34.52	1924
24.54	1032		24.54	1443		24.54	1677		24.54	1204		24.54	1299		34.54	914		34.54	1464		34.54	1049		34.54	547		34.54	833		17.27	650		34.54	1444		34.54	1802		34.54	1971		34.54	1914
24.56	1031		24.56	1435		24.56	1680		24.56	1207		24.56	1304		34.56	914		34.56	1464		34.56	1068		34.56	542		34.56	855		17.28	651		34.56	1454		34.56	1786		34.56	2007		34.56	1900
24.58	1026		24.58	1424		24.58	1687		24.58	1208		24.58	1309		34.58	917		34.58	1437		34.58	1069		34.58	539		34.58	848		17.29	653		34.58	1480		34.58	1789		34.58	2047		34.58	1910
24.6	1020		24.6	1423		24.6	1689		24.6	1194		24.6	1308		34.6	908		34.6	1433		34.6	1060		34.6	532		34.6	858		17.3	653		34.6	1458		34.6	1828		34.6	1950		34.6	1944
24.62	1022		24.62	1418		24.62	1696		24.62	1190		24.62	1295		34.62	905		34.62	1427		34.62	1047		34.62	531		34.62	860		17.31	643		34.62	1432		34.62	1854		34.62	1961		34.62	1956
24.64	1024		24.64	1408		24.64	1716		24.64	1186		24.64	1297		34.64	913		34.64	1429		34.64	1041		34.64	522		34.64	867		17.32	637		34.64	1416		34.64	1822		34.64	1958		34.64	1960
24.66	1018		24.66	1410		24.66	1719		24.66	1177		24.66	1284		34.66	930		34.66	1435		34.66	1039		34.66	521		34.66	851		17.33	639		34.66	1391		34.66	1809		34.66	1938		34.66	1958
24.68	1021		24.68	1396		24.68	1718		24.68	1180		24.68	1290		34.68	934		34.68	1443		34.68	1031		34.68	535		34.68	848		17.34	644		34.68	1389		34.68	1833		34.68	1962		34.68	1921
24.7	1018		24.7	1389		24.7	1704		24.7	1178		24.7	1277		34.7	924		34.7	1457		34.7	1042		34.7	534		34.7	829		17.35	645		34.7	1394		34.7	1844		34.7	1966		34.7	1890
24.72	1012		24.72	1387		24.72	1700		24.72	1180		24.72	1271		34.72	929		34.72	1451		34.72	1054		34.72	531		34.72	825		17.36	645		34.72	1390		34.72	1846		34.72	1922		34.72	1882
24.74	1014		24.74	1378		24.74	1704		24.74	1174		24.74	1258		34.74	928		34.74	1452		34.74	1062		34.74	527		34.74	814		17.37	642		34.74	1394		34.74	1842		34.74	1943		34.74	1888
24.76	1022		24.76	1379		24.76	1696		24.76	1179		24.76	1253		34.76	912		34.76	1442		34.76	1054		34.76	520		34.76	821		17.38	641		34.76	1417		34.76	1814		34.76	1926		34.76	1919
24.78	1033		24.78	1376		24.78	1704		24.78	1191		24.78	1263		34.78	895		34.78	1430		34.78	1041		34.78	521		34.78	839		17.39	643		34.78	1417		34.78	1806		34.78	1953		34.78	1937
24.8	1020		24.8	1378		24.8	1701		24.8	1197		24.8	1263		34.8	891		34.8	1423		34.8	1053		34.8	522		34.8	852		17.4	644		34.8	1399		34.8	1830		34.8	1891		34.8	1923
24.82	1019		24.82	1365		24.82	1707		24.82	1210		24.82	1257		34.82	885		34.82	1430		34.82	1057		34.82	526		34.82	860		17.41	649		34.82	1394		34.82	1836		34.82	1980		34.82	1934
24.84	1028		24.84	1360		24.84	1696		24.84	1209		24.84	1248		34.84	896		34.84	1432		34.84	1046		34.84	535		34.84	860		17.42	646		34.84	1389		34.84	1828		34.84	1991		34.84	1938
24.86	1033		24.86	1360		24.86	1685		24.86	1208		24.86	1247		34.86	909		34.86	1445		34.86	1052		34.86	541		34.86	851		17.43	649		34.86	1402		34.86	1835		34.86	1983		34.86	1907
24.88	1032		24.88	1367		24.88	1686		24.88	1207		24.88	1250		34.88	928		34.88	1434		34.88	1044		34.88	534		34.88	846		17.44	657		34.88	1428		34.88	1850		34.88	2013		34.88	1906
24.9	1025		24.9	1378		24.9	1679		24.9	1199		24.9	1245		34.9	943		34.9	1441		34.9	1035		34.9	520		34.9	844		17.45	665		34.9	1439		34.9	1827		34.9	1944		34.9	1927
24.92	1024		24.92	1374		24.92	1677		24.92	1200		24.92	1255		34.92	934		34.92	1425		34.92	1019		34.92	512		34.92	850		17.46	675		34.92	1432		34.92	1782		34.92	1934		34.92	1926
24.94	1021		24.94	1380		24.94	1665		24.94	1194		24.94	1262		34.94	924		34.94	1413		34.94	1014		34.94	519		34.94	866		17.47	681		34.94	1414		34.94	1782		34.94	1965		34.94	1927
24.96	1015		24.96	1388		24.96	1676		24.96	1179		24.96	1265		34.96	903		34.96	1409		34.96	1024		34.96	519		34.96	857		17.48	678		34.96	1395		34.96	1772		34.96	1962		34.96	1930
24.98	1025		24.98	1393		24.98	1692		24.98	1166		24.98	1263		34.98	880		34.98	1412		34.98	1035		34.98	531		34.98	849		17.49	671		34.98	1394		34.98	1751		34.98	1996		34.98	1910
25	1021		25	1404		25	1702		25	1168		25	1271		35	871		35	1406		35	1035		35	531		35	841		17.5	667		35	1401		35	1790		35	1923		35	1898
25.02	1028		25.02	1406		25.02	1708		25.02	1162		25.02	1276		35.02	867		35.02	1419		35.02	1038		35.02	534		35.02	842		17.51	658		35.02	1411		35.02	1821		35.02	1898		35.02	1901
25.04	1026		25.04	1405		25.04	1708		25.04	1157		25.04	1270		35.04	872		35.04	1421		35.04	1037		35.04	539		35.04	839		17.52	657		35.04	1414		35.04	1803		35.04	1933		35.04	1912
25.06	1019		25.06	1400		25.06	1721		25.06	1153		25.06	1266		35.06	897		35.06	1429		35.06	1021		35.06	538		35.06	835		17.53	650		35.06	1388		35.06	1785		35.06	1878		35.06	1920
25.08	1022		25.08	1399		25.08	1712		25.08	1153		25.08	1266		35.08	904		35.08	1427		35.08	1001		35.08	536		35.08	835		17.54	644		35.08	1362		35.08	1785		35.08	1930		35.08	1922
25.1	1027		25.1	1398		25.1	1707		25.1	1158		25.1	1262		35.1	924		35.1	1419		35.1	996		35.1	529		35.1	830		17.55	641		35.1	1357		35.1	1784		35.1	1948		35.1	1920
25.12	1028		25.12	1398		25.12	1709		25.12	1163		25.12	1256		35.12	921		35.12	1426		35.12	1004		35.12	523		35.12	816		17.56	637		35.12	1378		35.12	1777		35.12	1964		35.12	1921
25.14	1038		25.14	1389		25.14	1710		25.14	1170		25.14	1258		35.14	911		35.14	1422		35.14	1031		35.14	530		35.14	812		17.57	636		35.14	1407		35.14	1791		35.14	1850		35.14	1960
25.16	1039		25.16	1379		25.16	1719		25.16	1180		25.16	1262		35.16	886		35.16	1418		35.16	1039		35.16	518		35.16	822		17.58	644		35.16	1410		35.16	1815		35.16	1933		35.16	1981
25.18	1043		25.18	1367		25.18	1714		25.18	1185		25.18	1266		35.18	872		35.18	1422		35.18	1039		35.18	513		35.18	842		17.59	644		35.18	1375		35.18	1793		35.18	1929		35.18	1926
25.2	1051		25.2	1359		25.2	1725		25.2	1192		25.2	1266		35.2	868		35.2	1426		35.2	1046		35.2	521		35.2	846		17.6	636		35.2	1360		35.2	1761		35.2	1923		35.2	1882
25.22	1050		25.22	1367		25.22	1724		25.22	1202		25.22	1260		35.22	885		35.22	1424		35.22	1038		35.22	530		35.22	849		17.61	630		35.22	1389		35.22	1782		35.22	1943		35.22	1886
25.24	1042		25.24	1369		25.24	1714		25.24	1211		25.24	1261		35.24	884		35.24	1416		35.24	1036		35.24	528		35.24	860		17.62	629		35.24	1390		35.24	1804		35.24	1919		35.24	1896
25.26	1044		25.26	1373		25.26	1702		25.26	1198		25.26	1261		35.26	901		35.26	1406		35.26	1034		35.26	525		35.26	867		17.63	633		35.26	1355		35.26	1806		35.26	2013		35.26	1920
25.28	1027		25.28	1378		25.28	1707		25.28	1190		25.28	1251		35.28	912		35.28	1414		35.28	1031		35.28	527		35.28	858		17.64	634		35.28	1324		35.28	1830		35.28	1863		35.28	1945
25.3	1006		25.3	1382		25.3	1713		25.3	1178		25.3	1254		35.3	918		35.3	1422		35.3	1046		35.3	526		35.3	849		17.65	641		35.3	1320		35.3	1846		35.3	1904		35.3	1924
25.32	1000		25.32	1392		25.32	1707		25.32	1173		25.32	1248		35.32	922		35.32	1421		35.32	1031		35.32	518		35.32	845		17.66	644		35.32	1343		35.32	1830		35.32	1837		35.32	1888
25.34	1007		25.34	1399		25.34	1705		25.34	1169		25.34	1245		35.34	928		35.34	1416		35.34	1009		35.34	503		35.34	849		17.67	645		35.34	1368		35.34	1811		35.34	1976		35.34	1905
25.36	1009		25.36	1395		25.36	1704		25.36	1161		25.36	1254		35.36	927		35.36	1417		35.36	1016		35.36	508		35.36	840		17.68	654		35.36	1386		35.36	1810		35.36	1895		35.36	1905
25.38	1013		25.38	1394		25.38	1706		25.38	1155		25.38	1258		35.38	932		35.38	1404		35.38	1024		35.38	513		35.38	835		17.69	658		35.38	1390		35.38	1815		35.38	1955		35.38	1867
25.4	1013		25.4	1388		25.4	1700		25.4	1146		25.4	1261		35.4	912		35.4	1386		35.4	1046		35.4	519		35.4	831		17.7	670		35.4	1377		35.4	1828		35.4	1917		35.4	1880
25.42	1018		25.42	1383		25.42	1692		25.42	1146		25.42	1263		35.42	915		35.42	1381		35.42	1051		35.42	520		35.42	827		17.71	678		35.42	1354		35.42	1841		35.42	1964		35.42	1898
25.44	1029		25.44	1381		25.44	1688		25.44	1145		25.44	1274		35.44	925		35.44	1402		35.44	1069		35.44	528		35.44	809		17.72	680		35.44	1358		35.44	1814		35.44	1973		35.44	1874
25.46	1023		25.46	1396		25.46	1670		25.46	1154		25.46	1274		35.46	921		35.46	1413		35.46	1077		35.46	526		35.46	802		17.73	676		35.46	1387		35.46	1782		35.46	1967		35.46	1865
25.48	1029		25.48	1387		25.48	1658		25.48	1160		25.48	1286		35.48	915		35.48	1418		35.48	1074		35.48	525		35.48	802		17.74	678		35.48	1383		35.48	1784		35.48	1965		35.48	1888
25.5	1034		25.5	1391		25.5	1664		25.5	1155		25.5	1286		35.5	909		35.5	1418		35.5	1064		35.5	518		35.5	817		17.75	678		35.5	1370		35.5	1792		35.5	1888		35.5	1890
25.52	1021		25.52	1389		25.52	1679		25.52	1165		25.52	1281		35.52	919		35.52	1412		35.52	1062		35.52	534		35.52	828		17.76	675		35.52	1361		35.52	1796		35.52	1940		35.52	1870
25.54	1020		25.54	1386		25.54	1686		25.54	1170		25.54	1284		35.54	901		35.54	1400		35.54	1056		35.54	525		35.54	834		17.77	678		35.54	1346		35.54	1803		35.54	1913		35.54	1885
25.56	1021		25.56	1386		25.56	1693		25.56	1174		25.56	1289		35.56	877		35.56	1386		35.56	1048		35.56	517		35.56	834		17.78	671		35.56	1360		35.56	1814		35.56	1897		35.56	1910
25.58	1022		25.58	1371		25.58	1702		25.58	1168		25.58	1294		35.58	879		35.58	1382		35.58	1038		35.58	509		35.58	830		17.79	662		35.58	1390		35.58	1832		35.58	1910		35.58	1893
25.6	1019		25.6	1364		25.6	1719		25.6	1158		25.6	1289		35.6	884		35.6	1400		35.6	1033		35.6	504		35.6	836		17.8	664		35.6	1403		35.6	1843		35.6	1928		35.6	1880
25.62	1019		25.62	1364		25.62	1727		25.62	1155		25.62	1277		35.62	883		35.62	1394		35.62	1024		35.62	489		35.62	841		17.81	660		35.62	1403		35.62	1848		35.62	1948		35.62	1888
25.64	1022		25.64	1345		25.64	1729		25.64	1152		25.64	1271		35.64	891		35.64	1413		35.64	1028		35.64	486		35.64	844		17.82	670		35.64	1383		35.64	1836		35.64	1883		35.64	1896
25.66	1022		25.66	1343		25.66	1718		25.66	1149		25.66	1265		35.66	907		35.66	1430		35.66	1038		35.66	497		35.66	859		17.83	678		35.66	1364		35.66	1803		35.66	1912		35.66	1927
25.68	1032		25.68	1337		25.68	1712		25.68	1149		25.68	1261		35.68	926		35.68	1428		35.68	1033		35.68	513		35.68	855		17.84	674		35.68	1364		35.68	1789		35.68	1943		35.68	1945
25.7	1030		25.7	1333		25.7	1695		25.7	1157		25.7	1249		35.7	903		35.7	1437		35.7	1039		35.7	509		35.7	857		17.85	670		35.7	1363		35.7	1775		35.7	1813		35.7	1916
25.72	1029		25.72	1323		25.72	1688		25.72	1159		25.72	1245		35.72	897		35.72	1429		35.72	1043		35.72	516		35.72	844		17.86	676		35.72	1355		35.72	1758		35.72	1931		35.72	1895
25.74	1024		25.74	1325		25.74	1690		25.74	1162		25.74	1236		35.74	892		35.74	1427		35.74	1043		35.74	532		35.74	834		17.87	675		35.74	1356		35.74	1789		35.74	1940		35.74	1908
25.76	1009		25.76	1333		25.76	1685		25.76	1163		25.76	1234		35.76	892		35.76	1434		35.76	1038		35.76	529		35.76	824		17.88	669		35.76	1349		35.76	1831		35.76	1930		35.76	1922
25.78	1008		25.78	1332		25.78	1670		25.78	1158		25.78	1236		35.78	900		35.78	1410		35.78	1035		35.78	523		35.78	818		17.89	662		35.78	1340		35.78	1831		35.78	1945		35.78	1931
25.8	1004		25.8	1335		25.8	1665		25.8	1155		25.8	1244		35.8	907		35.8	1406		35.8	1030		35.8	524		35.8	814		17.9	650		35.8	1341		35.8	1817		35.8	1897		35.8	1918
25.82	1005		25.82	1335		25.82	1668		25.82	1144		25.82	1255		35.82	903		35.82	1392		35.82	1020		35.82	532		35.82	811		17.91	641		35.82	1348		35.82	1787		35.82	1924		35.82	1870
25.84	999		25.84	1352		25.84	1661		25.84	1140		25.84	1249		35.84	908		35.84	1384		35.84	1009		35.84	515		35.84	807		17.92	641		35.84	1372		35.84	1772		35.84	1856		35.84	1868
25.86	992		25.86	1356		25.86	1665		25.86	1145		25.86	1251		35.86	895		35.86	1390		35.86	1011		35.86	515		35.86	819		17.93	637		35.86	1392		35.86	1806		35.86	1985		35.86	1904
25.88	988		25.88	1356		25.88	1664		25.88	1146		25.88	1261		35.88	903		35.88	1376		35.88	1018		35.88	523		35.88	818		17.94	638		35.88	1409		35.88	1829		35.88	1958		35.88	1909
25.9	992		25.9	1359		25.9	1661		25.9	1147		25.9	1270		35.9	906		35.9	1387		35.9	1016		35.9	526		35.9	825		17.95	635		35.9	1390		35.9	1822		35.9	1881		35.9	1908
25.92	1003		25.92	1351		25.92	1668		25.92	1149		25.92	1275		35.92	919		35.92	1397		35.92	1024		35.92	526		35.92	828		17.96	634		35.92	1338		35.92	1840		35.92	1902		35.92	1932
25.94	1003		25.94	1341		25.94	1670		25.94	1158		25.94	1276		35.94	928		35.94	1398		35.94	1023		35.94	530		35.94	834		17.97	639		35.94	1333		35.94	1870		35.94	1988		35.94	1979
25.96	1005		25.96	1339		25.96	1675		25.96	1152		25.96	1274		35.96	930		35.96	1408		35.96	1035		35.96	529		35.96	830		17.98	654		35.96	1339		35.96	1856		35.96	2010		35.96	1979
25.98	1002		25.98	1341		25.98	1684		25.98	1155		25.98	1269		35.98	934		35.98	1405		35.98	1026		35.98	522		35.98	816		17.99	658		35.98	1330		35.98	1834		35.98	1873		35.98	1930
26	1003		26	1344		26	1685		26	1141		26	1264		36	932		36	1425		36	1041		36	500		36	812		18	654		36	1347		36	1834		36	1897		36	1914
26.02	1012		26.02	1335		26.02	1688		26.02	1133		26.02	1258		36.02	924		36.02	1440		36.02	1044		36.02	498		36.02	807		18.01	655		36.02	1360		36.02	1836		36.02	2022		36.02	1933
26.04	1023		26.04	1333		26.04	1688		26.04	1134		26.04	1252		36.04	917		36.04	1436		36.04	1044		36.04	496		36.04	814		18.02	656		36.04	1368		36.04	1839		36.04	1949		36.04	1933
26.06	1028		26.06	1338		26.06	1680		26.06	1130		26.06	1259		36.06	913		36.06	1440		36.06	1038		36.06	486		36.06	822		18.03	657		36.06	1383		36.06	1860		36.06	1937		36.06	1904
26.08	1023		26.08	1341		26.08	1665		26.08	1137		26.08	1244		36.08	904		36.08	1434		36.08	1025		36.08	497		36.08	833		18.04	652		36.08	1368		36.08	1888		36.08	1928		36.08	1896
26.1	1019		26.1	1343		26.1	1669		26.1	1145		26.1	1251		36.1	896		36.1	1427		36.1	1027		36.1	505		36.1	845		18.05	646		36.1	1351		36.1	1887		36.1	1869		36.1	1919
26.12	1011		26.12	1337		26.12	1656		26.12	1146		26.12	1266		36.12	890		36.12	1426		36.12	1027		36.12	513		36.12	845		18.06	638		36.12	1360		36.12	1848		36.12	2021		36.12	1933
26.14	1010		26.14	1331		26.14	1638		26.14	1153		26.14	1262		36.14	885		36.14	1407		36.14	1006		36.14	514		36.14	837		18.07	635		36.14	1380		36.14	1809		36.14	1920		36.14	1929
26.16	1008		26.16	1330		26.16	1635		26.16	1153		26.16	1255		36.16	879		36.16	1401		36.16	1008		36.16	513		36.16	837		18.08	636		36.16	1412		36.16	1806		36.16	1942		36.16	1912
26.18	1002		26.18	1330		26.18	1633		26.18	1150		26.18	1248		36.18	891		36.18	1397		36.18	1013		36.18	516		36.18	822		18.09	639		36.18	1408		36.18	1822		36.18	1947		36.18	1900
26.2	994		26.2	1344		26.2	1646		26.2	1150		26.2	1244		36.2	900		36.2	1410		36.2	1016		36.2	522		36.2	816		18.1	651		36.2	1379		36.2	1866		36.2	1988		36.2	1897
26.22	987		26.22	1350		26.22	1651		26.22	1157		26.22	1249		36.22	915		36.22	1404		36.22	1034		36.22	519		36.22	819		18.11	648		36.22	1388		36.22	1898		36.22	1986		36.22	1892
26.24	984		26.24	1353		26.24	1654		26.24	1148		26.24	1245		36.24	930		36.24	1398		36.24	1039		36.24	518		36.24	830		18.12	645		36.24	1386		36.24	1870		36.24	1873		36.24	1889
26.26	989		26.26	1346		26.26	1670		26.26	1155		26.26	1243		36.26	942		36.26	1406		36.26	1056		36.26	513		36.26	833		18.13	653		36.26	1377		36.26	1820		36.26	1964		36.26	1895
26.28	998		26.28	1344		26.28	1675		26.28	1157		26.28	1248		36.28	948		36.28	1421		36.28	1045		36.28	504		36.28	824		18.14	664		36.28	1392		36.28	1798		36.28	1924		36.28	1892
26.3	1006		26.3	1345		26.3	1673		26.3	1156		26.3	1255		36.3	945		36.3	1413		36.3	1038		36.3	504		36.3	826		18.15	660		36.3	1398		36.3	1810		36.3	1949		36.3	1890
26.32	1020		26.32	1335		26.32	1673		26.32	1157		26.32	1252		36.32	951		36.32	1412		36.32	1034		36.32	505		36.32	822		18.16	655		36.32	1400		36.32	1824		36.32	1981		36.32	1913
26.34	1024		26.34	1332		26.34	1672		26.34	1153		26.34	1267		36.34	949		36.34	1427		36.34	1029		36.34	512		36.34	801		18.17	655		36.34	1376		36.34	1809		36.34	1958		36.34	1915
26.36	1019		26.36	1324		26.36	1652		26.36	1146		26.36	1269		36.36	938		36.36	1445		36.36	1019		36.36	520		36.36	800		18.18	667		36.36	1357		36.36	1798		36.36	1974		36.36	1906
26.38	1015		26.38	1322		26.38	1639		26.38	1140		26.38	1257		36.38	923		36.38	1434		36.38	1028		36.38	525		36.38	819		18.19	674		36.38	1374		36.38	1835		36.38	1928		36.38	1930
26.4	1011		26.4	1323		26.4	1642		26.4	1125		26.4	1247		36.4	924		36.4	1428		36.4	1028		36.4	531		36.4	837		18.2	677		36.4	1381		36.4	1851		36.4	1947		36.4	1942
26.42	1007		26.42	1322		26.42	1641		26.42	1120		26.42	1247		36.42	914		36.42	1431		36.42	1032		36.42	532		36.42	851		18.21	686		36.42	1389		36.42	1815		36.42	1912		36.42	1926
26.44	1007		26.44	1324		26.44	1652		26.44	1132		26.44	1259		36.44	914		36.44	1427		36.44	1036		36.44	519		36.44	861		18.22	685		36.44	1397		36.44	1803		36.44	1933		36.44	1930
26.46	1003		26.46	1318		26.46	1649		26.46	1140		26.46	1273		36.46	919		36.46	1425		36.46	1054		36.46	522		36.46	867		18.23	680		36.46	1391		36.46	1837		36.46	1908		36.46	1945
26.48	1006		26.48	1313		26.48	1656		26.48	1142		26.48	1267		36.48	919		36.48	1429		36.48	1057		36.48	516		36.48	861		18.24	673		36.48	1392		36.48	1856		36.48	1975		36.48	1954
26.5	1010		26.5	1305		26.5	1673		26.5	1148		26.5	1274		36.5	925		36.5	1439		36.5	1052		36.5	515		36.5	843		18.25	675		36.5	1379		36.5	1829		36.5	1941		36.5	1943
26.52	1013		26.52	1306		26.52	1679		26.52	1154		26.52	1283		36.52	932		36.52	1436		36.52	1040		36.52	520		36.52	835		18.26	677		36.52	1354		36.52	1801		36.52	1931		36.52	1922
26.54	1028		26.54	1296		26.54	1684		26.54	1157		26.54	1280		36.54	937		36.54	1440		36.54	1030		36.54	522		36.54	828		18.27	664		36.54	1371		36.54	1805		36.54	1965		36.54	1932
26.56	1033		26.56	1294		26.56	1678		26.56	1164		26.56	1274		36.56	945		36.56	1428		36.56	1032		36.56	539		36.56	822		18.28	655		36.56	1386		36.56	1834		36.56	2011		36.56	1958
26.58	1027		26.58	1294		26.58	1681		26.58	1162		26.58	1264		36.58	942		36.58	1425		36.58	1027		36.58	542		36.58	822		18.29	655		36.58	1359		36.58	1854		36.58	1856		36.58	1966
26.6	1020		26.6	1300		26.6	1661		26.6	1163		26.6	1259		36.6	940		36.6	1411		36.6	1031		36.6	538		36.6	809		18.3	662		36.6	1337		36.6	1845		36.6	1943		36.6	1932
26.62	1020		26.62	1302		26.62	1662		26.62	1154		26.62	1247		36.62	950		36.62	1425		36.62	1043		36.62	540		36.62	791		18.31	660		36.62	1351		36.62	1833		36.62	1984		36.62	1902
26.64	1012		26.64	1311		26.64	1651		26.64	1154		26.64	1253		36.64	939		36.64	1410		36.64	1055		36.64	528		36.64	793		18.32	664		36.64	1380		36.64	1858		36.64	2037		36.64	1922
26.66	1003		26.66	1308		26.66	1647		26.66	1162		26.66	1255		36.66	934		36.66	1418		36.66	1053		36.66	519		36.66	794		18.33	667		36.66	1378		36.66	1891		36.66	1908		36.66	1942
26.68	998		26.68	1313		26.68	1644		26.68	1161		26.68	1262		36.68	940		36.68	1405		36.68	1039		36.68	519		36.68	799		18.34	664		36.68	1388		36.68	1872		36.68	2003		36.68	1936
26.7	986		26.7	1311		26.7	1646		26.7	1159		26.7	1263		36.7	935		36.7	1405		36.7	1020		36.7	518		36.7	818		18.35	658		36.7	1395		36.7	1831		36.7	1933		36.7	1938
26.72	980		26.72	1312		26.72	1651		26.72	1147		26.72	1259		36.72	924		36.72	1395		36.72	1020		36.72	524		36.72	847		18.36	658		36.72	1380		36.72	1832		36.72	1933		36.72	1949
26.74	972		26.74	1316		26.74	1649		26.74	1138		26.74	1257		36.74	916		36.74	1394		36.74	1018		36.74	527		36.74	857		18.37	656		36.74	1396		36.74	1855		36.74	1915		36.74	1938
26.76	976		26.76	1312		26.76	1643		26.76	1146		26.76	1253		36.76	918		36.76	1382		36.76	1024		36.76	536		36.76	844		18.38	656		36.76	1401		36.76	1886		36.76	1907		36.76	1929
26.78	987		26.78	1302		26.78	1648		26.78	1137		26.78	1238		36.78	937		36.78	1398		36.78	1033		36.78	544		36.78	832		18.39	655		36.78	1390		36.78	1916		36.78	1919		36.78	1942
26.8	990		26.8	1311		26.8	1644		26.8	1136		26.8	1232		36.8	930		36.8	1394		36.8	1055		36.8	534		36.8	839		18.4	656		36.8	1392		36.8	1898		36.8	1997		36.8	1954
26.82	991		26.82	1318		26.82	1651		26.82	1140		26.82	1221		36.82	917		36.82	1411		36.82	1056		36.82	531		36.82	844		18.41	658		36.82	1371		36.82	1858		36.82	1920		36.82	1923
26.84	1001		26.84	1317		26.84	1632		26.84	1137		26.84	1227		36.84	925		36.84	1395		36.84	1065		36.84	531		36.84	847		18.42	662		36.84	1355		36.84	1838		36.84	1988		36.84	1867
26.86	1008		26.86	1320		26.86	1633		26.86	1133		26.86	1221		36.86	922		36.86	1402		36.86	1055		36.86	516		36.86	864		18.43	661		36.86	1385		36.86	1838		36.86	1985		36.86	1878
26.88	1005		26.88	1315		26.88	1630		26.88	1140		26.88	1225		36.88	916		36.88	1411		36.88	1063		36.88	510		36.88	879		18.44	660		36.88	1403		36.88	1846		36.88	1973		36.88	1935
26.9	1003		26.9	1307		26.9	1630		26.9	1145		26.9	1220		36.9	922		36.9	1418		36.9	1060		36.9	515		36.9	871		18.45	657		36.9	1390		36.9	1840		36.9	2016		36.9	1968
26.92	997		26.92	1300		26.92	1626		26.92	1133		26.92	1219		36.92	919		36.92	1427		36.92	1057		36.92	519		36.92	847		18.46	654		36.92	1392		36.92	1833		36.92	2000		36.92	2001
26.94	995		26.94	1291		26.94	1617		26.94	1122		26.94	1220		36.94	917		36.94	1433		36.94	1040		36.94	524		36.94	828		18.47	650		36.94	1409		36.94	1846		36.94	1960		36.94	2025
26.96	988		26.96	1278		26.96	1614		26.96	1113		26.96	1220		36.96	909		36.96	1424		36.96	1037		36.96	526		36.96	819		18.48	653		36.96	1392		36.96	1864		36.96	1989		36.96	1972
26.98	996		26.98	1269		26.98	1616		26.98	1110		26.98	1226		36.98	894		36.98	1410		36.98	1023		36.98	525		36.98	811		18.49	657		36.98	1343		36.98	1877		36.98	1935		36.98	1895
27	994		27	1261		27	1621		27	1113		27	1228		37	904		37	1396		37	1034		37	531		37	810		18.5	665		37	1341		37	1886		37	1926		37	1898
27.02	995		27.02	1253		27.02	1626		27.02	1112		27.02	1238		37.02	908		37.02	1393		37.02	1030		37.02	522		37.02	819		18.51	677		37.02	1396		37.02	1896		37.02	1988		37.02	1922
27.04	994		27.04	1261		27.04	1632		27.04	1116		27.04	1253		37.04	919		37.04	1401		37.04	1030		37.04	522		37.04	823		18.52	681		37.04	1430		37.04	1922		37.04	2039		37.04	1941
27.06	993		27.06	1262		27.06	1633		27.06	1124		27.06	1252		37.06	933		37.06	1409		37.06	1040		37.06	519		37.06	822		18.53	687		37.06	1409		37.06	1914		37.06	1950		37.06	1958
27.08	989		27.08	1267		27.08	1625		27.08	1129		27.08	1258		37.08	939		37.08	1432		37.08	1046		37.08	520		37.08	812		18.54	686		37.08	1380		37.08	1893		37.08	2000		37.08	1926
27.1	975		27.1	1284		27.1	1628		27.1	1127		27.1	1247		37.1	939		37.1	1443		37.1	1053		37.1	522		37.1	809		18.55	684		37.1	1395		37.1	1908		37.1	1987		37.1	1902
27.12	981		27.12	1289		27.12	1633		27.12	1132		27.12	1238		37.12	953		37.12	1440		37.12	1068		37.12	527		37.12	811		18.56	684		37.12	1406		37.12	1894		37.12	1995		37.12	1922
27.14	972		27.14	1296		27.14	1630		27.14	1125		27.14	1236		37.14	944		37.14	1441		37.14	1068		37.14	533		37.14	815		18.57	679		37.14	1381		37.14	1866		37.14	2011		37.14	1942
27.16	971		27.16	1296		27.16	1615		27.16	1117		27.16	1240		37.16	945		37.16	1448		37.16	1081		37.16	544		37.16	811		18.58	680		37.16	1389		37.16	1896		37.16	1973		37.16	1945
27.18	975		27.18	1305		27.18	1604		27.18	1110		27.18	1247		37.18	940		37.18	1438		37.18	1071		37.18	547		37.18	814		18.59	681		37.18	1414		37.18	1929		37.18	2027		37.18	1924
27.2	978		27.2	1307		27.2	1608		27.2	1107		27.2	1250		37.2	933		37.2	1449		37.2	1066		37.2	546		37.2	817		18.6	682		37.2	1401		37.2	1902		37.2	1932		37.2	1900
27.22	989		27.22	1306		27.22	1611		27.22	1112		27.22	1260		37.22	924		37.22	1450		37.22	1068		37.22	540		37.22	814		18.61	686		37.22	1395		37.22	1882		37.22	2052		37.22	1932
27.24	976		27.24	1302		27.24	1604		27.24	1112		27.24	1262		37.24	917		37.24	1449		37.24	1056		37.24	543		37.24	817		18.62	681		37.24	1417		37.24	1882		37.24	1946		37.24	1992
27.26	975		27.26	1289		27.26	1590		27.26	1109		27.26	1269		37.26	913		37.26	1442		37.26	1051		37.26	534		37.26	823		18.63	678		37.26	1419		37.26	1884		37.26	1971		37.26	1998
27.28	974		27.28	1287		27.28	1596		27.28	1103		27.28	1274		37.28	920		37.28	1453		37.28	1043		37.28	526		37.28	827		18.64	678		37.28	1394		37.28	1908		37.28	1988		37.28	1954
27.3	973		27.3	1291		27.3	1601		27.3	1107		27.3	1269		37.3	916		37.3	1446		37.3	1032		37.3	529		37.3	819		18.65	676		37.3	1380		37.3	1919		37.3	1996		37.3	1904
27.32	965		27.32	1296		27.32	1608		27.32	1112		27.32	1261		37.32	927		37.32	1435		37.32	1024		37.32	522		37.32	802		18.66	678		37.32	1374		37.32	1901		37.32	1987		37.32	1878
27.34	963		27.34	1293		27.34	1613		27.34	1111		27.34	1254		37.34	932		37.34	1428		37.34	1024		37.34	520		37.34	801		18.67	691		37.34	1374		37.34	1904		37.34	1951		37.34	1903
27.36	973		27.36	1293		27.36	1603		27.36	1114		27.36	1248		37.36	932		37.36	1425		37.36	1034		37.36	522		37.36	805		18.68	691		37.36	1404		37.36	1913		37.36	2061		37.36	1933
27.38	961		27.38	1298		27.38	1599		27.38	1112		27.38	1245		37.38	932		37.38	1426		37.38	1047		37.38	527		37.38	816		18.69	691		37.38	1408		37.38	1892		37.38	2026		37.38	1919
27.4	965		27.4	1298		27.4	1590		27.4	1122		27.4	1249		37.4	931		37.4	1416		37.4	1057		37.4	539		37.4	832		18.7	694		37.4	1382		37.4	1868		37.4	1928		37.4	1921
27.42	962		27.42	1301		27.42	1590		27.42	1129		27.42	1251		37.42	928		37.42	1415		37.42	1068		37.42	543		37.42	840		18.71	683		37.42	1374		37.42	1857		37.42	1947		37.42	1954
27.44	966		27.44	1302		27.44	1586		27.44	1125		27.44	1243		37.44	928		37.44	1428		37.44	1070		37.44	541		37.44	848		18.72	679		37.44	1390		37.44	1864		37.44	2034		37.44	1986
27.46	970		27.46	1288		27.46	1586		27.46	1129		27.46	1235		37.46	927		37.46	1421		37.46	1066		37.46	549		37.46	842		18.73	674		37.46	1415		37.46	1874		37.46	2075		37.46	1993
27.48	962		27.48	1287		27.48	1584		27.48	1125		27.48	1227		37.48	941		37.48	1410		37.48	1060		37.48	545		37.48	834		18.74	660		37.48	1420		37.48	1912		37.48	2023		37.48	1981
27.5	964		27.5	1287		27.5	1572		27.5	1117		27.5	1226		37.5	933		37.5	1414		37.5	1063		37.5	537		37.5	830		18.75	655		37.5	1405		37.5	1946		37.5	2065		37.5	1992
27.52	962		27.52	1292		27.52	1576		27.52	1119		27.52	1225		37.52	926		37.52	1402		37.52	1056		37.52	535		37.52	832		18.76	653		37.52	1380		37.52	1926		37.52	2066		37.52	1994
27.54	966		27.54	1294		27.54	1584		27.54	1120		27.54	1216		37.54	922		37.54	1416		37.54	1055		37.54	537		37.54	848		18.77	649		37.54	1377		37.54	1921		37.54	2126		37.54	1973
27.56	967		27.56	1288		27.56	1599		27.56	1127		27.56	1209		37.56	926		37.56	1423		37.56	1058		37.56	540		37.56	844		18.78	656		37.56	1393		37.56	1942		37.56	2027		37.56	1964
27.58	958		27.58	1279		27.58	1600		27.58	1133		27.58	1211		37.58	916		37.58	1418		37.58	1063		37.58	548		37.58	831		18.79	668		37.58	1412		37.58	1951		37.58	2055		37.58	1971
27.6	965		27.6	1270		27.6	1592		27.6	1132		27.6	1206		37.6	928		37.6	1427		37.6	1075		37.6	545		37.6	833		18.8	667		37.6	1430		37.6	1929		37.6	2043		37.6	1978
27.62	966		27.62	1279		27.62	1594		27.62	1133		27.62	1215		37.62	934		37.62	1429		37.62	1084		37.62	552		37.62	822		18.81	664		37.62	1405		37.62	1882		37.62	2036		37.62	1968
27.64	975		27.64	1272		27.64	1580		27.64	1141		27.64	1216		37.64	947		37.64	1441		37.64	1092		37.64	565		37.64	818		18.82	663		37.64	1384		37.64	1881		37.64	2008		37.64	1941
27.66	972		27.66	1267		27.66	1576		27.66	1134		27.66	1221		37.66	947		37.66	1462		37.66	1100		37.66	560		37.66	812		18.83	665		37.66	1403		37.66	1902		37.66	2011		37.66	1938
27.68	975		27.68	1265		27.68	1571		27.68	1124		27.68	1222		37.68	951		37.68	1478		37.68	1098		37.68	559		37.68	824		18.84	675		37.68	1430		37.68	1896		37.68	1968		37.68	1957
27.7	973		27.7	1268		27.7	1581		27.7	1117		27.7	1218		37.7	970		37.7	1495		37.7	1086		37.7	548		37.7	844		18.85	677		37.7	1461		37.7	1915		37.7	1988		37.7	1947
27.72	974		27.72	1273		27.72	1591		27.72	1107		27.72	1220		37.72	991		37.72	1493		37.72	1090		37.72	541		37.72	844		18.86	678		37.72	1456		37.72	1934		37.72	1994		37.72	1929
27.74	974		27.74	1281		27.74	1585		27.74	1094		27.74	1224		37.74	987		37.74	1478		37.74	1083		37.74	539		37.74	832		18.87	685		37.74	1408		37.74	1935		37.74	2062		37.74	1938
27.76	965		27.76	1283		27.76	1594		27.76	1090		27.76	1224		37.76	995		37.76	1474		37.76	1088		37.76	529		37.76	836		18.88	687		37.76	1379		37.76	1946		37.76	1987		37.76	1938
27.78	963		27.78	1278		27.78	1603		27.78	1079		27.78	1224		37.78	996		37.78	1463		37.78	1091		37.78	531		37.78	829		18.89	684		37.78	1393		37.78	1942		37.78	2048		37.78	1926
27.8	951		27.8	1272		27.8	1611		27.8	1083		27.8	1222		37.8	978		37.8	1450		37.8	1078		37.8	552		37.8	825		18.9	682		37.8	1426		37.8	1928		37.8	2076		37.8	1958
27.82	943		27.82	1267		27.82	1600		27.82	1079		27.82	1223		37.82	962		37.82	1451		37.82	1080		37.82	552		37.82	818		18.91	685		37.82	1419		37.82	1933		37.82	1972		37.82	1989
27.84	951		27.84	1267		27.84	1594		27.84	1080		27.84	1224		37.84	948		37.84	1458		37.84	1072		37.84	553		37.84	827		18.92	680		37.84	1402		37.84	1955		37.84	1944		37.84	1973
27.86	958		27.86	1278		27.86	1582		27.86	1080		27.86	1230		37.86	959		37.86	1461		37.86	1065		37.86	545		37.86	841		18.93	668		37.86	1442		37.86	1979		37.86	2043		37.86	1981
27.88	967		27.88	1273		27.88	1565		27.88	1089		27.88	1221		37.88	960		37.88	1464		37.88	1085		37.88	553		37.88	857		18.94	668		37.88	1482		37.88	1999		37.88	2050		37.88	2011
27.9	969		27.9	1273		27.9	1569		27.9	1100		27.9	1223		37.9	958		37.9	1451		37.9	1097		37.9	547		37.9	854		18.95	674		37.9	1454		37.9	1992		37.9	2072		37.9	2012
27.92	976		27.92	1282		27.92	1571		27.92	1107		27.92	1219		37.92	963		37.92	1447		37.92	1108		37.92	545		37.92	867		18.96	679		37.92	1408		37.92	1933		37.92	2018		37.92	1990
27.94	971		27.94	1291		27.94	1578		27.94	1107		27.94	1213		37.94	962		37.94	1447		37.94	1123		37.94	541		37.94	862		18.97	682		37.94	1394		37.94	1896		37.94	2032		37.94	1948
27.96	969		27.96	1289		27.96	1597		27.96	1105		27.96	1217		37.96	954		37.96	1421		37.96	1122		37.96	541		37.96	850		18.98	680		37.96	1406		37.96	1936		37.96	2008		37.96	1918
27.98	966		27.98	1285		27.98	1602		27.98	1099		27.98	1216		37.98	952		37.98	1427		37.98	1113		37.98	532		37.98	852		18.99	679		37.98	1433		37.98	1978		37.98	2040		37.98	1922
28	962		28	1284		28	1608		28	1099		28	1218		38	952		38	1443		38	1096		38	531		38	843		19	682		38	1437		38	1980		38	1990		38	1976
28.02	962		28.02	1278		28.02	1604		28.02	1105		28.02	1225		38.02	966		38.02	1465		38.02	1085		38.02	522		38.02	843		19.01	682		38.02	1420		38.02	1960		38.02	2008		38.02	2044
28.04	957		28.04	1280		28.04	1597		28.04	1099		28.04	1223		38.04	975		38.04	1475		38.04	1081		38.04	530		38.04	848		19.02	677		38.04	1434		38.04	1932		38.04	1984		38.04	2062
28.06	950		28.06	1288		28.06	1582		28.06	1087		28.06	1227		38.06	990		38.06	1468		38.06	1073		38.06	534		38.06	835		19.03	676		38.06	1446		38.06	1944		38.06	2000		38.06	2044
28.08	945		28.08	1298		28.08	1587		28.08	1092		28.08	1232		38.08	999		38.08	1464		38.08	1080		38.08	544		38.08	849		19.04	680		38.08	1432		38.08	1984		38.08	2090		38.08	2028
28.1	953		28.1	1299		28.1	1585		28.1	1092		28.1	1235		38.1	997		38.1	1463		38.1	1094		38.1	551		38.1	847		19.05	676		38.1	1426		38.1	1981		38.1	2050		38.1	1991
28.12	957		28.12	1300		28.12	1581		28.12	1099		28.12	1241		38.12	996		38.12	1455		38.12	1102		38.12	549		38.12	843		19.06	678		38.12	1431		38.12	1960		38.12	1989		38.12	1956
28.14	961		28.14	1289		28.14	1585		28.14	1108		28.14	1250		38.14	995		38.14	1469		38.14	1089		38.14	547		38.14	847		19.07	685		38.14	1443		38.14	1949		38.14	2005		38.14	1984
28.16	962		28.16	1287		28.16	1575		28.16	1101		28.16	1249		38.16	982		38.16	1479		38.16	1085		38.16	547		38.16	839		19.08	688		38.16	1449		38.16	1947		38.16	2179		38.16	2031
28.18	949		28.18	1280		28.18	1585		28.18	1100		28.18	1248		38.18	972		38.18	1505		38.18	1076		38.18	537		38.18	834		19.09	689		38.18	1441		38.18	1983		38.18	2104		38.18	2060
28.2	948		28.2	1271		28.2	1601		28.2	1097		28.2	1256		38.2	977		38.2	1524		38.2	1073		38.2	535		38.2	841		19.1	686		38.2	1422		38.2	1985		38.2	2052		38.2	2067
28.22	947		28.22	1260		28.22	1591		28.22	1096		28.22	1251		38.22	986		38.22	1523		38.22	1064		38.22	530		38.22	845		19.11	686		38.22	1417		38.22	1938		38.22	2051		38.22	2043
28.24	950		28.24	1249		28.24	1571		28.24	1099		28.24	1254		38.24	981		38.24	1515		38.24	1070		38.24	528		38.24	863		19.12	687		38.24	1429		38.24	1942		38.24	2133		38.24	2024
28.26	956		28.26	1238		28.26	1561		28.26	1103		28.26	1258		38.26	988		38.26	1504		38.26	1075		38.26	528		38.26	874		19.13	685		38.26	1423		38.26	1979		38.26	2150		38.26	2006
28.28	957		28.28	1242		28.28	1550		28.28	1088		28.28	1257		38.28	991		38.28	1484		38.28	1075		38.28	520		38.28	881		19.14	682		38.28	1414		38.28	2000		38.28	2010		38.28	2003
28.3	952		28.3	1237		28.3	1541		28.3	1083		28.3	1257		38.3	991		38.3	1486		38.3	1069		38.3	525		38.3	880		19.15	682		38.3	1404		38.3	1995		38.3	2020		38.3	2042
28.32	961		28.32	1244		28.32	1547		28.32	1082		28.32	1258		38.32	973		38.32	1481		38.32	1084		38.32	542		38.32	893		19.16	682		38.32	1392		38.32	1984		38.32	2028		38.32	2064
28.34	960		28.34	1251		28.34	1544		28.34	1079		28.34	1256		38.34	969		38.34	1485		38.34	1093		38.34	550		38.34	903		19.17	681		38.34	1400		38.34	2005		38.34	2021		38.34	2070
28.36	965		28.36	1258		28.36	1533		28.36	1073		28.36	1253		38.36	977		38.36	1493		38.36	1094		38.36	554		38.36	915		19.18	675		38.36	1410		38.36	2010		38.36	1962		38.36	2081
28.38	972		28.38	1260		28.38	1526		28.38	1072		28.38	1237		38.38	986		38.38	1476		38.38	1090		38.38	552		38.38	910		19.19	671		38.38	1412		38.38	2007		38.38	2009		38.38	2049
28.4	973		28.4	1265		28.4	1530		28.4	1078		28.4	1213		38.4	986		38.4	1470		38.4	1095		38.4	558		38.4	901		19.2	669		38.4	1434		38.4	2037		38.4	2014		38.4	2005
28.42	972		28.42	1276		28.42	1543		28.42	1089		28.42	1205		38.42	1001		38.42	1453		38.42	1086		38.42	559		38.42	892		19.21	677		38.42	1460		38.42	2050		38.42	2069		38.42	1985
28.44	969		28.44	1272		28.44	1544		28.44	1098		28.44	1203		38.44	1010		38.44	1440		38.44	1091		38.44	555		38.44	871		19.22	679		38.44	1463		38.44	2050		38.44	2057		38.44	1990
28.46	959		28.46	1278		28.46	1544		28.46	1109		28.46	1192		38.46	1007		38.46	1458		38.46	1096		38.46	558		38.46	848		19.23	682		38.46	1467		38.46	2049		38.46	2074		38.46	2004
28.48	951		28.48	1271		28.48	1548		28.48	1115		28.48	1194		38.48	996		38.48	1469		38.48	1097		38.48	558		38.48	856		19.24	682		38.48	1458		38.48	2004		38.48	2122		38.48	1969
28.5	954		28.5	1270		28.5	1555		28.5	1119		28.5	1199		38.5	996		38.5	1469		38.5	1103		38.5	546		38.5	873		19.25	692		38.5	1425		38.5	1975		38.5	2087		38.5	1941
28.52	952		28.52	1274		28.52	1559		28.52	1111		28.52	1212		38.52	1007		38.52	1487		38.52	1094		38.52	541		38.52	871		19.26	697		38.52	1416		38.52	2016		38.52	2117		38.52	2006
28.54	946		28.54	1265		28.54	1562		28.54	1107		28.54	1222		38.54	1014		38.54	1493		38.54	1106		38.54	540		38.54	865		19.27	691		38.54	1426		38.54	2048		38.54	2090		38.54	2078
28.56	948		28.56	1262		28.56	1561		28.56	1092		28.56	1226		38.56	1017		38.56	1482		38.56	1107		38.56	550		38.56	877		19.28	697		38.56	1436		38.56	2050		38.56	2064		38.56	2100
28.58	944		28.58	1259		28.58	1565		28.58	1088		28.58	1229		38.58	1003		38.58	1467		38.58	1111		38.58	551		38.58	894		19.29	702		38.58	1453		38.58	2051		38.58	2151		38.58	2105
28.6	955		28.6	1250		28.6	1567		28.6	1083		28.6	1227		38.6	1002		38.6	1466		38.6	1120		38.6	553		38.6	899		19.3	694		38.6	1460		38.6	2048		38.6	2082		38.6	2108
28.62	957		28.62	1251		28.62	1571		28.62	1079		28.62	1222		38.62	992		38.62	1475		38.62	1118		38.62	550		38.62	898		19.31	690		38.62	1450		38.62	2038		38.62	2109		38.62	2090
28.64	957		28.64	1249		28.64	1584		28.64	1078		28.64	1212		38.64	983		38.64	1474		38.64	1106		38.64	545		38.64	895		19.32	689		38.64	1438		38.64	2020		38.64	2204		38.64	2041
28.66	953		28.66	1252		28.66	1580		28.66	1082		28.66	1217		38.66	979		38.66	1483		38.66	1105		38.66	538		38.66	881		19.33	683		38.66	1444		38.66	2008		38.66	2177		38.66	2017
28.68	943		28.68	1243		28.68	1569		28.68	1086		28.68	1202		38.68	995		38.68	1504		38.68	1095		38.68	534		38.68	854		19.34	683		38.68	1476		38.68	2014		38.68	2112		38.68	2026
28.7	927		28.7	1250		28.7	1566		28.7	1093		28.7	1198		38.7	1005		38.7	1524		38.7	1105		38.7	539		38.7	832		19.35	682		38.7	1498		38.7	2030		38.7	2111		38.7	2040
28.72	915		28.72	1243		28.72	1551		28.72	1098		28.72	1193		38.72	1014		38.72	1514		38.72	1112		38.72	552		38.72	833		19.36	688		38.72	1464		38.72	2030		38.72	2156		38.72	2042
28.74	913		28.74	1252		28.74	1534		28.74	1105		28.74	1200		38.74	1009		38.74	1514		38.74	1115		38.74	553		38.74	849		19.37	692		38.74	1434		38.74	2036		38.74	2079		38.74	2038
28.76	918		28.76	1261		28.76	1535		28.76	1102		28.76	1206		38.76	1023		38.76	1520		38.76	1101		38.76	567		38.76	867		19.38	698		38.76	1478		38.76	2072		38.76	2232		38.76	2074
28.78	927		28.78	1253		28.78	1531		28.78	1101		28.78	1197		38.78	1029		38.78	1538		38.78	1088		38.78	581		38.78	881		19.39	697		38.78	1502		38.78	2087		38.78	2162		38.78	2115
28.8	938		28.8	1242		28.8	1525		28.8	1091		28.8	1190		38.8	1026		38.8	1547		38.8	1096		38.8	599		38.8	893		19.4	712		38.8	1467		38.8	2062		38.8	2172		38.8	2112
28.82	946		28.82	1227		28.82	1541		28.82	1089		28.82	1191		38.82	1018		38.82	1558		38.82	1097		38.82	597		38.82	897		19.41	716		38.82	1438		38.82	2054		38.82	2192		38.82	2103
28.84	949		28.84	1217		28.84	1549		28.84	1077		28.84	1201		38.84	1018		38.84	1565		38.84	1109		38.84	586		38.84	899		19.42	718		38.84	1453		38.84	2080		38.84	2241		38.84	2097
28.86	955		28.86	1228		28.86	1546		28.86	1077		28.86	1205		38.86	1033		38.86	1575		38.86	1131		38.86	579		38.86	895		19.43	718		38.86	1499		38.86	2125		38.86	2246		38.86	2080
28.88	955		28.88	1238		28.88	1549		28.88	1076		28.88	1206		38.88	1043		38.88	1551		38.88	1155		38.88	570		38.88	893		19.44	709		38.88	1504		38.88	2145		38.88	2175		38.88	2080
28.9	957		28.9	1238		28.9	1549		28.9	1081		28.9	1211		38.9	1055		38.9	1542		38.9	1138		38.9	552		38.9	891		19.45	698		38.9	1472		38.9	2122		38.9	2137		38.9	2094
28.92	950		28.92	1244		28.92	1542		28.92	1079		28.92	1205		38.92	1077		38.92	1528		38.92	1113		38.92	560		38.92	900		19.46	698		38.92	1482		38.92	2125		38.92	2194		38.92	2100
28.94	944		28.94	1254		28.94	1544		28.94	1079		28.94	1215		38.94	1084		38.94	1523		38.94	1086		38.94	567		38.94	907		19.47	692		38.94	1510		38.94	2132		38.94	2133		38.94	2116
28.96	945		28.96	1255		28.96	1542		28.96	1083		28.96	1209		38.96	1086		38.96	1521		38.96	1071		38.96	572		38.96	910		19.48	697		38.96	1509		38.96	2123		38.96	2295		38.96	2124
28.98	948		28.98	1271		28.98	1550		28.98	1090		28.98	1207		38.98	1080		38.98	1521		38.98	1064		38.98	578		38.98	906		19.49	697		38.98	1497		38.98	2131		38.98	2211		38.98	2121
29	958		29	1271		29	1560		29	1087		29	1209		39	1082		39	1541		39	1074		39	581		39	908		19.5	694		39	1489		39	2151		39	2179		39	2113
29.02	956		29.02	1268		29.02	1563		29.02	1087		29.02	1211		39.02	1078		39.02	1553		39.02	1085		39.02	589		39.02	907		19.51	692		39.02	1476		39.02	2181		39.02	2193		39.02	2110
29.04	959		29.04	1268		29.04	1561		29.04	1083		29.04	1214		39.04	1071		39.04	1545		39.04	1107		39.04	584		39.04	915		19.52	698		39.04	1478		39.04	2180		39.04	2188		39.04	2130
29.06	951		29.06	1254		29.06	1569		29.06	1088		29.06	1217		39.06	1071		39.06	1560		39.06	1115		39.06	584		39.06	928		19.53	699		39.06	1504		39.06	2169		39.06	2229		39.06	2129
29.08	948		29.08	1249		29.08	1553		29.08	1085		29.08	1228		39.08	1071		39.08	1537		39.08	1126		39.08	594		39.08	936		19.54	699		39.08	1522		39.08	2167		39.08	2201		39.08	2093
29.1	955		29.1	1250		29.1	1529		29.1	1106		29.1	1231		39.1	1071		39.1	1531		39.1	1146		39.1	595		39.1	940		19.55	698		39.1	1514		39.1	2168		39.1	2158		39.1	2071
29.12	946		29.12	1244		29.12	1515		29.12	1115		29.12	1227		39.12	1082		39.12	1513		39.12	1161		39.12	592		39.12	939		19.56	695		39.12	1498		39.12	2178		39.12	2197		39.12	2082
29.14	944		29.14	1240		29.14	1513		29.14	1122		29.14	1223		39.14	1072		39.14	1523		39.14	1180		39.14	593		39.14	932		19.57	691		39.14	1501		39.14	2192		39.14	2160		39.14	2106
29.16	940		29.16	1245		29.16	1508		29.16	1116		29.16	1221		39.16	1091		39.16	1551		39.16	1187		39.16	593		39.16	939		19.58	691		39.16	1525		39.16	2220		39.16	2290		39.16	2135
29.18	940		29.18	1251		29.18	1509		29.18	1112		29.18	1225		39.18	1110		39.18	1565		39.18	1173		39.18	601		39.18	943		19.59	692		39.18	1551		39.18	2220		39.18	2289		39.18	2170
29.2	936		29.2	1253		29.2	1513		29.2	1101		29.2	1214		39.2	1138		39.2	1587		39.2	1166		39.2	599		39.2	957		19.6	695		39.2	1555		39.2	2198		39.2	2319		39.2	2155
29.22	942		29.22	1255		29.22	1520		29.22	1097		29.22	1208		39.22	1147		39.22	1607		39.22	1163		39.22	609		39.22	967		19.61	694		39.22	1524		39.22	2202		39.22	2309		39.22	2113
29.24	950		29.24	1254		29.24	1519		29.24	1085		29.24	1223		39.24	1162		39.24	1590		39.24	1159		39.24	613		39.24	959		19.62	684		39.24	1496		39.24	2212		39.24	2209		39.24	2131
29.26	956		29.26	1252		29.26	1532		29.26	1083		29.26	1238		39.26	1189		39.26	1599		39.26	1163		39.26	606		39.26	957		19.63	684		39.26	1515		39.26	2222		39.26	2246		39.26	2154
29.28	971		29.28	1253		29.28	1545		29.28	1080		29.28	1235		39.28	1196		39.28	1585		39.28	1177		39.28	600		39.28	961		19.64	689		39.28	1525		39.28	2230		39.28	2316		39.28	2153
29.3	971		29.3	1254		29.3	1560		29.3	1086		29.3	1229		39.3	1185		39.3	1597		39.3	1176		39.3	591		39.3	965		19.65	689		39.3	1533		39.3	2244		39.3	2324		39.3	2182
29.32	981		29.32	1256		29.32	1566		29.32	1086		29.32	1226		39.32	1196		39.32	1601		39.32	1174		39.32	582		39.32	963		19.66	693		39.32	1568		39.32	2290		39.32	2331		39.32	2218
29.34	980		29.34	1247		29.34	1570		29.34	1101		29.34	1216		39.34	1211		39.34	1615		39.34	1177		39.34	576		39.34	970		19.67	698		39.34	1554		39.34	2318		39.34	2320		39.34	2229
29.36	976		29.36	1243		29.36	1559		29.36	1115		29.36	1201		39.36	1207		39.36	1637		39.36	1184		39.36	577		39.36	982		19.68	702		39.36	1514		39.36	2290		39.36	2308		39.36	2227
29.38	969		29.38	1239		29.38	1563		29.38	1130		29.38	1192		39.38	1207		39.38	1653		39.38	1191		39.38	585		39.38	983		19.69	701		39.38	1503		39.38	2256		39.38	2299		39.38	2210
29.4	964		29.4	1248		29.4	1558		29.4	1130		29.4	1189		39.4	1225		39.4	1659		39.4	1181		39.4	590		39.4	975		19.7	708		39.4	1531		39.4	2258		39.4	2382		39.4	2209
29.42	954		29.42	1254		29.42	1556		29.42	1123		29.42	1189		39.42	1239		39.42	1662		39.42	1177		39.42	595		39.42	969		19.71	710		39.42	1564		39.42	2281		39.42	2241		39.42	2232
29.44	944		29.44	1262		29.44	1552		29.44	1117		29.44	1194		39.44	1241		39.44	1655		39.44	1176		39.44	607		39.44	964		19.72	710		39.44	1559		39.44	2308		39.44	2304		39.44	2226
29.46	941		29.46	1265		29.46	1549		29.46	1116		29.46	1205		39.46	1269		39.46	1656		39.46	1161		39.46	617		39.46	962		19.73	702		39.46	1567		39.46	2342		39.46	2346		39.46	2233
29.48	943		29.48	1259		29.48	1543		29.48	1106		29.48	1219		39.48	1294		39.48	1639		39.48	1163		39.48	616		39.48	963		19.74	692		39.48	1611		39.48	2398		39.48	2389		39.48	2260
29.5	951		29.5	1251		29.5	1542		29.5	1104		29.5	1224		39.5	1309		39.5	1642		39.5	1190		39.5	621		39.5	981		19.75	684		39.5	1620		39.5	2448		39.5	2456		39.5	2259
29.52	949		29.52	1255		29.52	1539		29.52	1097		29.52	1222		39.52	1332		39.52	1644		39.52	1196		39.52	626		39.52	998		19.76	689		39.52	1587		39.52	2440		39.52	2327		39.52	2284
29.54	946		29.54	1255		29.54	1537		29.54	1089		29.54	1216		39.54	1380		39.54	1655		39.54	1204		39.54	636		39.54	1019		19.77	690		39.54	1575		39.54	2423		39.54	2460		39.54	2314
29.56	949		29.56	1247		29.56	1540		29.56	1090		29.56	1210		39.56	1408		39.56	1668		39.56	1208		39.56	638		39.56	1026		19.78	701		39.56	1574		39.56	2445		39.56	2489		39.56	2296
29.58	945		29.58	1249		29.58	1540		29.58	1088		29.58	1198		39.58	1420		39.58	1685		39.58	1227		39.58	633		39.58	1049		19.79	707		39.58	1574		39.58	2490		39.58	2323		39.58	2281
29.6	953		29.6	1240		29.6	1523		29.6	1089		29.6	1192		39.6	1428		39.6	1693		39.6	1241		39.6	631		39.6	1052		19.8	714		39.6	1575		39.6	2534		39.6	2457		39.6	2302
29.62	957		29.62	1239		29.62	1528		29.62	1092		29.62	1195		39.62	1444		39.62	1704		39.62	1237		39.62	625		39.62	1059		19.81	720		39.62	1581		39.62	2562		39.62	2459		39.62	2356
29.64	960		29.64	1243		29.64	1510		29.64	1090		29.64	1196		39.64	1445		39.64	1698		39.64	1231		39.64	628		39.64	1055		19.82	729		39.64	1614		39.64	2571		39.64	2413		39.64	2381
29.66	963		29.66	1245		29.66	1511		29.66	1085		29.66	1202		39.66	1430		39.66	1691		39.66	1242		39.66	630		39.66	1051		19.83	735		39.66	1640		39.66	2574		39.66	2471		39.66	2359
29.68	956		29.68	1250		29.68	1505		29.68	1093		29.68	1216		39.68	1437		39.68	1697		39.68	1236		39.68	634		39.68	1053		19.84	734		39.68	1641		39.68	2586		39.68	2581		39.68	2346
29.7	957		29.7	1258		29.7	1509		29.7	1098		29.7	1229		39.7	1455		39.7	1696		39.7	1223		39.7	648		39.7	1048		19.85	721		39.7	1631		39.7	2616		39.7	2538		39.7	2360
29.72	962		29.72	1254		29.72	1509		29.72	1111		29.72	1239		39.72	1475		39.72	1713		39.72	1236		39.72	645		39.72	1041		19.86	711		39.72	1646		39.72	2656		39.72	2535		39.72	2380
29.74	957		29.74	1263		29.74	1504		29.74	1115		29.74	1246		39.74	1502		39.74	1748		39.74	1245		39.74	631		39.74	1045		19.87	697		39.74	1668		39.74	2677		39.74	2523		39.74	2392
29.76	946		29.76	1272		29.76	1505		29.76	1118		29.76	1249		39.76	1531		39.76	1748		39.76	1247		39.76	629		39.76	1056		19.88	697		39.76	1664		39.76	2712		39.76	2523		39.76	2398
29.78	943		29.78	1266		29.78	1511		29.78	1125		29.78	1238		39.78	1557		39.78	1758		39.78	1237		39.78	622		39.78	1080		19.89	697		39.78	1660		39.78	2758		39.78	2586		39.78	2399
29.8	946		29.8	1262		29.8	1531		29.8	1126		29.8	1230		39.8	1586		39.8	1771		39.8	1232		39.8	635		39.8	1084		19.9	706		39.8	1658		39.8	2804		39.8	2606		39.8	2388
29.82	942		29.82	1272		29.82	1543		29.82	1120		29.82	1214		39.82	1613		39.82	1770		39.82	1258		39.82	643		39.82	1099		19.91	709		39.82	1656		39.82	2840		39.82	2517		39.82	2410
29.84	946		29.84	1251		29.84	1544		29.84	1122		29.84	1211		39.84	1649		39.84	1787		39.84	1275		39.84	658		39.84	1133		19.92	709		39.84	1669		39.84	2843		39.84	2665		39.84	2473
29.86	951		29.86	1245		29.86	1546		29.86	1109		29.86	1222		39.86	1685		39.86	1809		39.86	1281		39.86	664		39.86	1146		19.93	713		39.86	1694		39.86	2862		39.86	2583		39.86	2514
29.88	952		29.88	1240		29.88	1535		29.88	1107		29.88	1213		39.88	1731		39.88	1808		39.88	1299		39.88	669		39.88	1165		19.94	718		39.88	1722		39.88	2891		39.88	2695		39.88	2522
29.9	954		29.9	1236		29.9	1532		29.9	1101		29.9	1211		39.9	1757		39.9	1825		39.9	1290		39.9	670		39.9	1182		19.95	718		39.9	1731		39.9	2937		39.9	2708		39.9	2546
29.92	957		29.92	1233		29.92	1525		29.92	1103		29.92	1213		39.92	1786		39.92	1811		39.92	1290		39.92	680		39.92	1191		19.96	720		39.92	1721		39.92	3004		39.92	2716		39.92	2579
29.94	962		29.94	1238		29.94	1519		29.94	1105		29.94	1216		39.94	1812		39.94	1815		39.94	1298		39.94	687		39.94	1197		19.97	719		39.94	1718		39.94	3064		39.94	2704		39.94	2558
29.96	962		29.96	1241		29.96	1511		29.96	1106		29.96	1216		39.96	1834		39.96	1824		39.96	1306		39.96	697		39.96	1200		19.98	714		39.96	1728		39.96	3124		39.96	2728		39.96	2539
29.98	954		29.98	1252		29.98	1506		29.98	1093		29.98	1220		39.98	1882		39.98	1825		39.98	1334		39.98	709		39.98	1203		19.99	713		39.98	1750		39.98	3162		39.98	2805		39.98	2585
30	955		30	1256		30	1507		30	1089		30	1214		40	1922		40	1838		40	1346		40	715		40	1210		20	713		40	1771		40	3189		40	2818		40	2602
30.02	960		30.02	1248		30.02	1514		30.02	1090		30.02	1210		40.02	1950		40.02	1867		40.02	1361		40.02	715		40.02	1212		20.01	726		40.02	1760		40.02	3224		40.02	2759		40.02	2568
30.04	973		30.04	1241		30.04	1527		30.04	1076		30.04	1203		40.04	1988		40.04	1871		40.04	1357		40.04	719		40.04	1232		20.02	731		40.04	1751		40.04	3264		40.04	2787		40.04	2580
30.06	978		30.06	1251		30.06	1529		30.06	1076		30.06	1201		40.06	2013		40.06	1895		40.06	1355		40.06	731		40.06	1246		20.03	727		40.06	1778		40.06	3306		40.06	2836		40.06	2632
30.08	989		30.08	1246		30.08	1539		30.08	1072		30.08	1204		40.08	2055		40.08	1893		40.08	1349		40.08	744		40.08	1255		20.04	724		40.08	1822		40.08	3348		40.08	2832		40.08	2682
30.1	997		30.1	1247		30.1	1535		30.1	1068		30.1	1219		40.1	2097		40.1	1904		40.1	1346		40.1	756		40.1	1257		20.05	722		40.1	1836		40.1	3409		40.1	2966		40.1	2710
30.12	1002		30.12	1263		30.12	1522		30.12	1080		30.12	1222		40.12	2135		40.12	1923		40.12	1359		40.12	751		40.12	1283		20.06	720		40.12	1827		40.12	3504		40.12	3027		40.12	2709
30.14	999		30.14	1264		30.14	1502		30.14	1086		30.14	1232		40.14	2178		40.14	1935		40.14	1381		40.14	765		40.14	1289		20.07	714		40.14	1861		40.14	3586		40.14	3010		40.14	2713
30.16	999		30.16	1278		30.16	1498		30.16	1093		30.16	1240		40.16	2212		40.16	1970		40.16	1404		40.16	766		40.16	1284		20.08	718		40.16	1904		40.16	3619		40.16	2963		40.16	2743
30.18	1002		30.18	1287		30.18	1491		30.18	1088		30.18	1241		40.18	2239		40.18	1997		40.18	1428		40.18	772		40.18	1289		20.09	715		40.18	1923		40.18	3667		40.18	2975		40.18	2771
30.2	993		30.2	1294		30.2	1492		30.2	1086		30.2	1239		40.2	2279		40.2	2027		40.2	1430		40.2	781		40.2	1312		20.1	713		40.2	1935		40.2	3734		40.2	3097		40.2	2768
30.22	981		30.22	1299		30.22	1499		30.22	1079		30.22	1245		40.22	2340		40.22	2037		40.22	1441		40.22	803		40.22	1319		20.11	716		40.22	1930		40.22	3773		40.22	3196		40.22	2785
30.24	973		30.24	1299		30.24	1499		30.24	1070		30.24	1246		40.24	2371		40.24	2040		40.24	1436		40.24	813		40.24	1336		20.12	717		40.24	1933		40.24	3833		40.24	3238		40.24	2839
30.26	968		30.26	1293		30.26	1506		30.26	1066		30.26	1247		40.26	2394		40.26	2052		40.26	1426		40.26	833		40.26	1345		20.13	723		40.26	1948		40.26	3930		40.26	3190		40.26	2862
30.28	966		30.28	1282		30.28	1519		30.28	1058		30.28	1240		40.28	2436		40.28	2077		40.28	1431		40.28	825		40.28	1376		20.14	718		40.28	1966		40.28	4001		40.28	3251		40.28	2877
30.3	966		30.3	1286		30.3	1530		30.3	1055		30.3	1234		40.3	2466		40.3	2112		40.3	1442		40.3	828		40.3	1387		20.15	713		40.3	1982		40.3	4048		40.3	3227		40.3	2918
30.32	971		30.32	1269		30.32	1544		30.32	1063		30.32	1233		40.32	2490		40.32	2143		40.32	1463		40.32	824		40.32	1403		20.16	716		40.32	1982		40.32	4072		40.32	3320		40.32	2952
30.34	975		30.34	1267		30.34	1539		30.34	1078		30.34	1236		40.34	2529		40.34	2173		40.34	1467		40.34	826		40.34	1421		20.17	713		40.34	1990		40.34	4118		40.34	3282		40.34	2991
30.36	973		30.36	1267		30.36	1520		30.36	1089		30.36	1233		40.36	2557		40.36	2186		40.36	1471		40.36	838		40.36	1441		20.18	719		40.36	2024		40.36	4213		40.36	3393		40.36	3001
30.38	969		30.38	1265		30.38	1503		30.38	1087		30.38	1232		40.38	2598		40.38	2194		40.38	1479		40.38	850		40.38	1450		20.19	726		40.38	2082		40.38	4290		40.38	3242		40.38	2992
30.4	973		30.4	1263		30.4	1490		30.4	1090		30.4	1223		40.4	2615		40.4	2199		40.4	1500		40.4	861		40.4	1457		20.2	733		40.4	2126		40.4	4335		40.4	3443		40.4	3036
30.42	980		30.42	1262		30.42	1486		30.42	1085		30.42	1213		40.42	2616		40.42	2207		40.42	1510		40.42	877		40.42	1467		20.21	736		40.42	2104		40.42	4345		40.42	3556		40.42	3096
30.44	970		30.44	1263		30.44	1490		30.44	1093		30.44	1204		40.44	2644		40.44	2244		40.44	1519		40.44	876		40.44	1463		20.22	742		40.44	2100		40.44	4362		40.44	3579		40.44	3139
30.46	960		30.46	1270		30.46	1486		30.46	1092		30.46	1209		40.46	2665		40.46	2278		40.46	1539		40.46	881		40.46	1447		20.23	744		40.46	2149		40.46	4415		40.46	3682		40.46	3175
30.48	954		30.48	1274		30.48	1482		30.48	1086		30.48	1213		40.48	2685		40.48	2307		40.48	1553		40.48	902		40.48	1464		20.24	751		40.48	2161		40.48	4487		40.48	3623		40.48	3182
30.5	948		30.5	1277		30.5	1486		30.5	1087		30.5	1212		40.5	2719		40.5	2346		40.5	1552		40.5	925		40.5	1473		20.25	746		40.5	2168		40.5	4576		40.5	3752		40.5	3164
30.52	954		30.52	1270		30.52	1499		30.52	1084		30.52	1215		40.52	2739		40.52	2352		40.52	1581		40.52	948		40.52	1500		20.26	748		40.52	2197		40.52	4664		40.52	3843		40.52	3168
30.54	970		30.54	1280		30.54	1513		30.54	1089		30.54	1217		40.54	2746		40.54	2356		40.54	1590		40.54	962		40.54	1527		20.27	744		40.54	2226		40.54	4755		40.54	3783		40.54	3230
30.56	982		30.56	1271		30.56	1523		30.56	1092		30.56	1224		40.56	2763		40.56	2341		40.56	1617		40.56	969		40.56	1563		20.28	744		40.56	2282		40.56	4831		40.56	3841		40.56	3306
30.58	984		30.58	1271		30.58	1526		30.58	1100		30.58	1228		40.58	2765		40.58	2348		40.58	1616		40.58	960		40.58	1599		20.29	743		40.58	2317		40.58	4861		40.58	3888		40.58	3339
30.6	975		30.6	1263		30.6	1533		30.6	1098		30.6	1230		40.6	2762		40.6	2365		40.6	1630		40.6	959		40.6	1605		20.3	748		40.6	2322		40.6	4923		40.6	3920		40.6	3358
30.62	972		30.62	1258		30.62	1535		30.62	1093		30.62	1233		40.62	2756		40.62	2391		40.62	1657		40.62	970		40.62	1601		20.31	745		40.62	2370		40.62	5028		40.62	4080		40.62	3388
30.64	966		30.64	1252		30.64	1538		30.64	1100		30.64	1236		40.64	2768		40.64	2438		40.64	1679		40.64	1008		40.64	1634		20.32	738		40.64	2428		40.64	5056		40.64	4051		40.64	3392
30.66	957		30.66	1257		30.66	1547		30.66	1103		30.66	1230		40.66	2773		40.66	2471		40.66	1709		40.66	1049		40.66	1638		20.33	731		40.66	2469		40.66	5056		40.66	4203		40.66	3355
30.68	939		30.68	1258		30.68	1544		30.68	1116		30.68	1225		40.68	2775		40.68	2528		40.68	1753		40.68	1084		40.68	1657		20.34	723		40.68	2472		40.68	5122		40.68	4220		40.68	3354
30.7	940		30.7	1264		30.7	1527		30.7	1121		30.7	1217		40.7	2767		40.7	2552		40.7	1765		40.7	1096		40.7	1661		20.35	716		40.7	2457		40.7	5193		40.7	4316		40.7	3411
30.72	938		30.72	1275		30.72	1528		30.72	1123		30.72	1214		40.72	2790		40.72	2574		40.72	1791		40.72	1099		40.72	1676		20.36	711		40.72	2468		40.72	5169		40.72	4400		40.72	3458
30.74	944		30.74	1278		30.74	1528		30.74	1124		30.74	1206		40.74	2795		40.74	2600		40.74	1788		40.74	1096		40.74	1684		20.37	705		40.74	2486		40.74	5140		40.74	4412		40.74	3506
30.76	961		30.76	1274		30.76	1533		30.76	1125		30.76	1197		40.76	2784		40.76	2614		40.76	1816		40.76	1104		40.76	1678		20.38	706		40.76	2551		40.76	5226		40.76	4420		40.76	3571
30.78	978		30.78	1276		30.78	1540		30.78	1130		30.78	1198		40.78	2768		40.78	2620		40.78	1830		40.78	1106		40.78	1672		20.39	708		40.78	2622		40.78	5315		40.78	4573		40.78	3605
30.8	984		30.8	1256		30.8	1533		30.8	1127		30.8	1199		40.8	2757		40.8	2639		40.8	1856		40.8	1140		40.8	1695		20.4	718		40.8	2642		40.8	5338		40.8	4518		40.8	3606
30.82	986		30.82	1240		30.82	1540		30.82	1134		30.82	1208		40.82	2734		40.82	2660		40.82	1865		40.82	1152		40.82	1710		20.41	719		40.82	2675		40.82	5356		40.82	4763		40.82	3633
30.84	987		30.84	1228		30.84	1550		30.84	1121		30.84	1212		40.84	2718		40.84	2700		40.84	1858		40.84	1170		40.84	1732		20.42	724		40.84	2718		40.84	5390		40.84	4841		40.84	3684
30.86	989		30.86	1216		30.86	1550		30.86	1115		30.86	1231		40.86	2691		40.86	2711		40.86	1853		40.86	1188		40.86	1742		20.43	721		40.86	2743		40.86	5418		40.86	4806		40.86	3740
30.88	985		30.88	1218		30.88	1554		30.88	1111		30.88	1241		40.88	2683		40.88	2758		40.88	1878		40.88	1204		40.88	1762		20.44	727		40.88	2799		40.88	5483		40.88	4738		40.88	3776
30.9	976		30.9	1227		30.9	1549		30.9	1100		30.9	1241		40.9	2664		40.9	2781		40.9	1897		40.9	1236		40.9	1752		20.45	737		40.9	2837		40.9	5554		40.9	4920		40.9	3766
30.92	969		30.92	1236		30.92	1545		30.92	1099		30.92	1237		40.92	2662		40.92	2811		40.92	1946		40.92	1256		40.92	1764		20.46	736		40.92	2815		40.92	5547		40.92	4954		40.92	3745
30.94	977		30.94	1247		30.94	1545		30.94	1092		30.94	1225		40.94	2655		40.94	2830		40.94	1978		40.94	1259		40.94	1784		20.47	738		40.94	2833		40.94	5490		40.94	5249		40.94	3735
30.96	972		30.96	1264		30.96	1556		30.96	1089		30.96	1223		40.96	2647		40.96	2867		40.96	2014		40.96	1276		40.96	1787		20.48	734		40.96	2896		40.96	5441		40.96	5096		40.96	3740
30.98	979		30.98	1272		30.98	1564		30.98	1089		30.98	1219		40.98	2637		40.98	2894		40.98	2028		40.98	1268		40.98	1782		20.49	732		40.98	2992		40.98	5454		40.98	5179		40.98	3750
31	976		31	1280		31	1569		31	1101		31	1214		41	2640		41	2918		41	2041		41	1280		41	1773		20.5	727		41	3108		41	5480		41	5247		41	3790
31.02	978		31.02	1291		31.02	1567		31.02	1117		31.02	1227		41.02	2604		41.02	2937		41.02	2038		41.02	1309		41.02	1763		20.51	727		41.02	3135		41.02	5492		41.02	5277		41.02	3877
31.04	973		31.04	1291		31.04	1557		31.04	1128		31.04	1229		41.04	2587		41.04	2969		41.04	2050		41.04	1327		41.04	1773		20.52	721		41.04	3114		41.04	5529		41.04	5360		41.04	3956
31.06	970		31.06	1286		31.06	1553		31.06	1129		31.06	1229		41.06	2550		41.06	2984		41.06	2085		41.06	1375		41.06	1758		20.53	708		41.06	3131		41.06	5525		41.06	5477		41.06	3968
31.08	971		31.08	1283		31.08	1540		31.08	1126		31.08	1229		41.08	2537		41.08	3038		41.08	2117		41.08	1403		41.08	1779		20.54	709		41.08	3188		41.08	5472		41.08	5493		41.08	3949
31.1	967		31.1	1276		31.1	1539		31.1	1120		31.1	1238		41.1	2527		41.1	3058		41.1	2142		41.1	1429		41.1	1796		20.55	707		41.1	3256		41.1	5459		41.1	5433		41.1	3976
31.12	966		31.12	1278		31.12	1533		31.12	1114		31.12	1241		41.12	2499		41.12	3088		41.12	2172		41.12	1443		41.12	1811		20.56	718		41.12	3304		41.12	5456		41.12	5669		41.12	4019
31.14	963		31.14	1272		31.14	1530		31.14	1113		31.14	1233		41.14	2484		41.14	3103		41.14	2207		41.14	1458		41.14	1829		20.57	728		41.14	3327		41.14	5399		41.14	5793		41.14	4031
31.16	962		31.16	1260		31.16	1530		31.16	1111		31.16	1231		41.16	2472		41.16	3135		41.16	2244		41.16	1459		41.16	1847		20.58	727		41.16	3312		41.16	5362		41.16	5870		41.16	4014
31.18	970		31.18	1251		31.18	1526		31.18	1108		31.18	1231		41.18	2441		41.18	3156		41.18	2252		41.18	1467		41.18	1844		20.59	733		41.18	3342		41.18	5372		41.18	5843		41.18	4016
31.2	974		31.2	1251		31.2	1536		31.2	1107		31.2	1236		41.2	2424		41.2	3169		41.2	2274		41.2	1475		41.2	1833		20.6	737		41.2	3416		41.2	5373		41.2	5998		41.2	4084
31.22	979		31.22	1241		31.22	1544		31.22	1105		31.22	1239		41.22	2387		41.22	3207		41.22	2308		41.22	1497		41.22	1806		20.61	737		41.22	3416		41.22	5361		41.22	5936		41.22	4162
31.24	974		31.24	1246		31.24	1541		31.24	1110		31.24	1251		41.24	2390		41.24	3272		41.24	2314		41.24	1519		41.24	1782		20.62	732		41.24	3404		41.24	5361		41.24	6104		41.24	4169
31.26	972		31.26	1245		31.26	1529		31.26	1121		31.26	1255		41.26	2375		41.26	3280		41.26	2339		41.26	1543		41.26	1773		20.63	735		41.26	3501		41.26	5351		41.26	6138		41.26	4168
31.28	972		31.28	1249		31.28	1516		31.28	1125		31.28	1257		41.28	2337		41.28	3296		41.28	2350		41.28	1558		41.28	1785		20.64	734		41.28	3622		41.28	5349		41.28	6034		41.28	4176
31.3	973		31.3	1249		31.3	1516		31.3	1121		31.3	1257		41.3	2320		41.3	3293		41.3	2370		41.3	1561		41.3	1797		20.65	731		41.3	3644		41.3	5355		41.3	6065		41.3	4172
31.32	974		31.32	1247		31.32	1529		31.32	1116		31.32	1258		41.32	2287		41.32	3294		41.32	2419		41.32	1549		41.32	1831		20.66	730		41.32	3646		41.32	5298		41.32	6115		41.32	4216
31.34	969		31.34	1243		31.34	1535		31.34	1109		31.34	1254		41.34	2276		41.34	3275		41.34	2452		41.34	1554		41.34	1833		20.67	723		41.34	3680		41.34	5225		41.34	6236		41.34	4246
31.36	966		31.36	1246		31.36	1536		31.36	1115		31.36	1252		41.36	2275		41.36	3250		41.36	2494		41.36	1571		41.36	1810		20.68	720		41.36	3709		41.36	5159		41.36	6181		41.36	4224
31.38	966		31.38	1241		31.38	1534		31.38	1131		31.38	1243		41.38	2270		41.38	3262		41.38	2526		41.38	1589		41.38	1805		20.69	722		41.38	3718		41.38	5067		41.38	6277		41.38	4227
31.4	966		31.4	1244		31.4	1536		31.4	1140		31.4	1247		41.4	2274		41.4	3306		41.4	2538		41.4	1608		41.4	1793		20.7	723		41.4	3716		41.4	4986		41.4	6341		41.4	4280
31.42	970		31.42	1254		31.42	1545		31.42	1146		31.42	1250		41.42	2237		41.42	3328		41.42	2552		41.42	1617		41.42	1793		20.71	729		41.42	3732		41.42	4961		41.42	6443		41.42	4321
31.44	970		31.44	1267		31.44	1555		31.44	1151		31.44	1252		41.44	2209		41.44	3373		41.44	2544		41.44	1639		41.44	1793		20.72	734		41.44	3802		41.44	4950		41.44	6338		41.44	4328
31.46	971		31.46	1272		31.46	1550		31.46	1152		31.46	1269		41.46	2178		41.46	3400		41.46	2568		41.46	1643		41.46	1796		20.73	740		41.46	3864		41.46	4944		41.46	6372		41.46	4330
31.48	970		31.48	1281		31.48	1540		31.48	1164		31.48	1276		41.48	2145		41.48	3410		41.48	2612		41.48	1638		41.48	1837		20.74	746		41.48	3866		41.48	4982		41.48	6456		41.48	4303
31.5	975		31.5	1283		31.5	1520		31.5	1170		31.5	1273		41.5	2136		41.5	3429		41.5	2633		41.5	1641		41.5	1841		20.75	764		41.5	3873		41.5	4961		41.5	6461		41.5	4293
31.52	978		31.52	1289		31.52	1510		31.52	1164		31.52	1276		41.52	2122		41.52	3433		41.52	2675		41.52	1651		41.52	1840		20.76	764		41.52	3874		41.52	4890		41.52	6608		41.52	4335
31.54	980		31.54	1288		31.54	1510		31.54	1149		31.54	1268		41.54	2123		41.54	3474		41.54	2690		41.54	1678		41.54	1829		20.77	758		41.54	3861		41.54	4859		41.54	6636		41.54	4349
31.56	977		31.56	1283		31.56	1520		31.56	1131		31.56	1262		41.56	2131		41.56	3522		41.56	2685		41.56	1691		41.56	1825		20.78	755		41.56	3901		41.56	4821		41.56	6486		41.56	4344
31.58	974		31.58	1281		31.58	1522		31.58	1126		31.58	1260		41.58	2120		41.58	3519		41.58	2681		41.58	1699		41.58	1805		20.79	753		41.58	3970		41.58	4791		41.58	6561		41.58	4352
31.6	974		31.6	1276		31.6	1531		31.6	1115		31.6	1247		41.6	2133		41.6	3537		41.6	2677		41.6	1727		41.6	1795		20.8	748		41.6	3968		41.6	4760		41.6	6715		41.6	4337
31.62	979		31.62	1265		31.62	1544		31.62	1120		31.62	1242		41.62	2119		41.62	3498		41.62	2691		41.62	1741		41.62	1778		20.81	751		41.62	3934		41.62	4698		41.62	6579		41.62	4314
31.64	984		31.64	1265		31.64	1551		31.64	1115		31.64	1238		41.64	2094		41.64	3463		41.64	2693		41.64	1744		41.64	1794		20.82	753		41.64	3934		41.64	4689		41.64	6586		41.64	4344
31.66	990		31.66	1267		31.66	1558		31.66	1112		31.66	1237		41.66	2069		41.66	3454		41.66	2705		41.66	1730		41.66	1789		20.83	756		41.66	3941		41.66	4674		41.66	6523		41.66	4372
31.68	997		31.68	1263		31.68	1565		31.68	1120		31.68	1234		41.68	2041		41.68	3454		41.68	2732		41.68	1709		41.68	1795		20.84	758		41.68	3958		41.68	4582		41.68	6531		41.68	4331
31.7	997		31.7	1258		31.7	1570		31.7	1132		31.7	1247		41.7	2019		41.7	3487		41.7	2737		41.7	1716		41.7	1793		20.85	758		41.7	3965		41.7	4509		41.7	6662		41.7	4309
31.72	1001		31.72	1254		31.72	1579		31.72	1144		31.72	1236		41.72	2011		41.72	3496		41.72	2746		41.72	1704		41.72	1787		20.86	759		41.72	3968		41.72	4494		41.72	6591		41.72	4334
31.74	1000		31.74	1256		31.74	1570		31.74	1148		31.74	1238		41.74	1996		41.74	3492		41.74	2750		41.74	1712		41.74	1781		20.87	761		41.74	3991		41.74	4487		41.74	6495		41.74	4344
31.76	998		31.76	1255		31.76	1574		31.76	1148		31.76	1233		41.76	2003		41.76	3510		41.76	2782		41.76	1721		41.76	1750		20.88	751		41.76	3968		41.76	4432		41.76	6453		41.76	4306
31.78	998		31.78	1265		31.78	1569		31.78	1147		31.78	1233		41.78	1991		41.78	3485		41.78	2795		41.78	1735		41.78	1726		20.89	748		41.78	3932		41.78	4360		41.78	6538		41.78	4250
31.8	998		31.8	1274		31.8	1574		31.8	1147		31.8	1240		41.8	1986		41.8	3487		41.8	2794		41.8	1741		41.8	1735		20.9	750		41.8	3946		41.8	4300		41.8	6493		41.8	4239
31.82	996		31.82	1282		31.82	1584		31.82	1154		31.82	1249		41.82	1960		41.82	3510		41.82	2800		41.82	1728		41.82	1728		20.91	753		41.82	3976		41.82	4232		41.82	6464		41.82	4246
31.84	994		31.84	1281		31.84	1580		31.84	1158		31.84	1254		41.84	1936		41.84	3525		41.84	2800		41.84	1713		41.84	1736		20.92	759		41.84	3988		41.84	4216		41.84	6545		41.84	4230
31.86	1001		31.86	1275		31.86	1582		31.86	1164		31.86	1259		41.86	1916		41.86	3512		41.86	2808		41.86	1711		41.86	1741		20.93	763		41.86	3974		41.86	4256		41.86	6432		41.86	4238
31.88	1008		31.88	1274		31.88	1568		31.88	1160		31.88	1261		41.88	1899		41.88	3512		41.88	2809		41.88	1700		41.88	1743		20.94	761		41.88	3946		41.88	4266		41.88	6162		41.88	4289
31.9	1011		31.9	1266		31.9	1561		31.9	1155		31.9	1267		41.9	1887		41.9	3510		41.9	2828		41.9	1698		41.9	1749		20.95	759		41.9	3894		41.9	4227		41.9	6128		41.9	4322
31.92	1010		31.92	1263		31.92	1564		31.92	1156		31.92	1269		41.92	1891		41.92	3504		41.92	2862		41.92	1682		41.92	1722		20.96	756		41.92	3861		41.92	4142		41.92	6185		41.92	4319
31.94	1007		31.94	1261		31.94	1553		31.94	1155		31.94	1282		41.94	1883		41.94	3479		41.94	2867		41.94	1680		41.94	1712		20.97	750		41.94	3853		41.94	4067		41.94	6293		41.94	4300
31.96	1008		31.96	1264		31.96	1559		31.96	1158		31.96	1287		41.96	1871		41.96	3465		41.96	2858		41.96	1673		41.96	1718		20.98	748		41.96	3813		41.96	4038		41.96	6031		41.96	4280
31.98	1004		31.98	1271		31.98	1549		31.98	1163		31.98	1290		41.98	1846		41.98	3476		41.98	2829		41.98	1659		41.98	1699		20.99	748		41.98	3764		41.98	4021		41.98	6201		41.98	4272
32	1011		32	1277		32	1554		32	1170		32	1282		42	1830		42	3465		42	2792		42	1642		42	1687		21	746		42	3723		42	4002		42	6020		42	4271
32.02	1013		32.02	1286		32.02	1552		32.02	1171		32.02	1273		42.02	1825		42.02	3464		42.02	2788		42.02	1623		42.02	1675		21.01	753		42.02	3694		42.02	3969		42.02	5942		42.02	4244
32.04	1015		32.04	1293		32.04	1556		32.04	1184		32.04	1271		42.04	1826		42.04	3500		42.04	2757		42.04	1583		42.04	1676		21.02	756		42.04	3687		42.04	3934		42.04	5672		42.04	4204
32.06	1009		32.06	1295		32.06	1567		32.06	1195		32.06	1272		42.06	1840		42.06	3505		42.06	2745		42.06	1557		42.06	1671		21.03	757		42.06	3711		42.06	3922		42.06	5717		42.06	4193
32.08	1004		32.08	1300		32.08	1561		32.08	1204		32.08	1266		42.08	1846		42.08	3517		42.08	2763		42.08	1538		42.08	1659		21.04	762		42.08	3711		42.08	3905		42.08	5818		42.08	4144
32.1	1005		32.1	1293		32.1	1564		32.1	1201		32.1	1262		42.1	1836		42.1	3519		42.1	2786		42.1	1545		42.1	1646		21.05	760		42.1	3671		42.1	3904		42.1	5606		42.1	4066
32.12	1006		32.12	1301		32.12	1566		32.12	1189		32.12	1266		42.12	1811		42.12	3505		42.12	2789		42.12	1570		42.12	1643		21.06	750		42.12	3664		42.12	3900		42.12	5501		42.12	4050
32.14	1000		32.14	1306		32.14	1564		32.14	1181		32.14	1268		42.14	1788		42.14	3513		42.14	2775		42.14	1587		42.14	1618		21.07	745		42.14	3622		42.14	3842		42.14	5382		42.14	4031
32.16	999		32.16	1315		32.16	1568		32.16	1182		32.16	1270		42.16	1765		42.16	3506		42.16	2770		42.16	1583		42.16	1625		21.08	743		42.16	3541		42.16	3758		42.16	5371		42.16	3973
32.18	1003		32.18	1316		32.18	1576		32.18	1179		32.18	1277		42.18	1748		42.18	3500		42.18	2785		42.18	1557		42.18	1622		21.09	738		42.18	3520		42.18	3696		42.18	5422		42.18	3961
32.2	1007		32.2	1329		32.2	1584		32.2	1187		32.2	1279		42.2	1746		42.2	3479		42.2	2754		42.2	1513		42.2	1619		21.1	730		42.2	3505		42.2	3687		42.2	5236		42.2	3964
32.22	1009		32.22	1338		32.22	1580		32.22	1188		32.22	1279		42.22	1755		42.22	3435		42.22	2717		42.22	1480		42.22	1626		21.11	725		42.22	3449		42.22	3685		42.22	5075		42.22	3955
32.24	1017		32.24	1344		32.24	1584		32.24	1183		32.24	1268		42.24	1763		42.24	3400		42.24	2691		42.24	1453		42.24	1603		21.12	728		42.24	3422		42.24	3672		42.24	5048		42.24	3988
32.26	1010		32.26	1351		32.26	1583		32.26	1174		32.26	1259		42.26	1764		42.26	3382		42.26	2668		42.26	1423		42.26	1586		21.13	730		42.26	3432		42.26	3662		42.26	5074		42.26	4017
32.28	1014		32.28	1354		32.28	1576		32.28	1190		32.28	1266		42.28	1735		42.28	3371		42.28	2630		42.28	1407		42.28	1563		21.14	723		42.28	3389		42.28	3636		42.28	4877		42.28	4008
32.3	1018		32.3	1359		32.3	1579		32.3	1192		32.3	1274		42.3	1704		42.3	3355		42.3	2592		42.3	1391		42.3	1544		21.15	721		42.3	3314		42.3	3600		42.3	4964		42.3	3997
32.32	1019		32.32	1375		32.32	1561		32.32	1195		32.32	1275		42.32	1672		42.32	3327		42.32	2590		42.32	1362		42.32	1536		21.16	727		42.32	3242		42.32	3554		42.32	4778		42.32	3964
32.34	1030		32.34	1380		32.34	1564		32.34	1199		32.34	1281		42.34	1642		42.34	3303		42.34	2596		42.34	1333		42.34	1527		21.17	734		42.34	3172		42.34	3504		42.34	4644		42.34	3905
32.36	1038		32.36	1383		32.36	1566		32.36	1201		32.36	1285		42.36	1621		42.36	3300		42.36	2587		42.36	1317		42.36	1508		21.18	735		42.36	3146		42.36	3480		42.36	4639		42.36	3856
32.38	1038		32.38	1381		32.38	1576		32.38	1210		32.38	1294		42.38	1631		42.38	3262		42.38	2553		42.38	1307		42.38	1499		21.19	737		42.38	3149		42.38	3478		42.38	4542		42.38	3831
32.4	1042		32.4	1375		32.4	1585		32.4	1222		32.4	1296		42.4	1636		42.4	3219		42.4	2517		42.4	1299		42.4	1461		21.2	744		42.4	3128		42.4	3500		42.4	4478		42.4	3823
32.42	1044		32.42	1371		32.42	1598		32.42	1228		32.42	1296		42.42	1636		42.42	3190		42.42	2511		42.42	1284		42.42	1445		21.21	746		42.42	3080		42.42	3512		42.42	4377		42.42	3813
32.44	1045		32.44	1377		32.44	1601		32.44	1230		32.44	1295		42.44	1632		42.44	3157		42.44	2479		42.44	1273		42.44	1428		21.22	739		42.44	3057		42.44	3463		42.44	4281		42.44	3797
32.46	1035		32.46	1371		32.46	1605		32.46	1223		32.46	1298		42.46	1624		42.46	3107		42.46	2473		42.46	1244		42.46	1429		21.23	743		42.46	3038		42.46	3400		42.46	4140		42.46	3798
32.48	1029		32.48	1376		32.48	1603		32.48	1211		32.48	1293		42.48	1600		42.48	3079		42.48	2483		42.48	1215		42.48	1395		21.24	747		42.48	2986		42.48	3328		42.48	4052		42.48	3775
32.5	1014		32.5	1376		32.5	1602		32.5	1208		32.5	1290		42.5	1579		42.5	3063		42.5	2466		42.5	1182		42.5	1390		21.25	749		42.5	2956		42.5	3307		42.5	4166		42.5	3709
32.52	1017		32.52	1376		32.52	1602		32.52	1212		32.52	1292		42.52	1576		42.52	3059		42.52	2443		42.52	1147		42.52	1369		21.26	750		42.52	2940		42.52	3378		42.52	4085		42.52	3671
32.54	1016		32.54	1382		32.54	1605		32.54	1219		32.54	1296		42.54	1578		42.54	3028		42.54	2398		42.54	1121		42.54	1358		21.27	757		42.54	2881		42.54	3395		42.54	4017		42.54	3652
32.56	1015		32.56	1389		32.56	1601		32.56	1228		32.56	1294		42.56	1553		42.56	2998		42.56	2375		42.56	1101		42.56	1341		21.28	768		42.56	2822		42.56	3338		42.56	3896		42.56	3622
32.58	1021		32.58	1391		32.58	1611		32.58	1230		32.58	1294		42.58	1547		42.58	2960		42.58	2337		42.58	1092		42.58	1338		21.29	771		42.58	2786		42.58	3293		42.58	3840		42.58	3594
32.6	1026		32.6	1390		32.6	1613		32.6	1227		32.6	1302		42.6	1536		42.6	2919		42.6	2296		42.6	1079		42.6	1340		21.3	769		42.6	2735		42.6	3247		42.6	3796		42.6	3588
32.62	1034		32.62	1398		32.62	1616		32.62	1232		32.62	1318		42.62	1520		42.62	2892		42.62	2287		42.62	1064		42.62	1338		21.31	767		42.62	2684		42.62	3197		42.62	3720		42.62	3578
32.64	1041		32.64	1412		32.64	1611		32.64	1240		32.64	1319		42.64	1504		42.64	2881		42.64	2268		42.64	1060		42.64	1297		21.32	767		42.64	2660		42.64	3201		42.64	3705		42.64	3530
32.66	1035		32.66	1408		32.66	1611		32.66	1241		32.66	1316		42.66	1489		42.66	2837		42.66	2238		42.66	1046		42.66	1278		21.33	761		42.66	2624		42.66	3173		42.66	3608		42.66	3503
32.68	1040		32.68	1412		32.68	1621		32.68	1237		32.68	1319		42.68	1486		42.68	2791		42.68	2222		42.68	1027		42.68	1261		21.34	758		42.68	2582		42.68	3116		42.68	3617		42.68	3519
32.7	1046		32.7	1423		32.7	1623		32.7	1234		32.7	1328		42.7	1479		42.7	2742		42.7	2202		42.7	1011		42.7	1247		21.35	759		42.7	2569		42.7	3126		42.7	3467		42.7	3528
32.72	1065		32.72	1427		32.72	1623		32.72	1226		32.72	1333		42.72	1461		42.72	2689		42.72	2168		42.72	1002		42.72	1243		21.36	749		42.72	2528		42.72	3103		42.72	3384		42.72	3446
32.74	1073		32.74	1430		32.74	1623		32.74	1226		32.74	1332		42.74	1441		42.74	2626		42.74	2133		42.74	987		42.74	1235		21.37	750		42.74	2484		42.74	3064		42.74	3324		42.74	3328
32.76	1079		32.76	1438		32.76	1619		32.76	1232		32.76	1331		42.76	1416		42.76	2565		42.76	2118		42.76	976		42.76	1226		21.38	743		42.76	2465		42.76	3052		42.76	3265		42.76	3296
32.78	1083		32.78	1437		32.78	1620		32.78	1240		32.78	1326		42.78	1416		42.78	2523		42.78	2105		42.78	971		42.78	1204		21.39	748		42.78	2398		42.78	3051		42.78	3351		42.78	3296
32.8	1079		32.8	1442		32.8	1623		32.8	1243		32.8	1315		42.8	1418		42.8	2500		42.8	2076		42.8	959		42.8	1184		21.4	748		42.8	2337		42.8	3063		42.8	3156		42.8	3281
32.82	1079		32.82	1444		32.82	1614		32.82	1248		32.82	1316		42.82	1419		42.82	2477		42.82	2042		42.82	939		42.82	1172		21.41	744		42.82	2340		42.82	3036		42.82	3135		42.82	3250
32.84	1078		32.84	1444		32.84	1610		32.84	1246		32.84	1313		42.84	1413		42.84	2451		42.84	2024		42.84	914		42.84	1151		21.42	746		42.84	2332		42.84	3003		42.84	3083		42.84	3208
32.86	1066		32.86	1452		32.86	1607		32.86	1263		32.86	1320		42.86	1417		42.86	2425		42.86	1992		42.86	880		42.86	1135		21.43	745		42.86	2312		42.86	3010		42.86	3071		42.86	3164
32.88	1057		32.88	1458		32.88	1606		32.88	1271		32.88	1328		42.88	1403		42.88	2373		42.88	1942		42.88	851		42.88	1126		21.44	751		42.88	2302		42.88	3008		42.88	3188		42.88	3129
32.9	1046		32.9	1441		32.9	1618		32.9	1281		32.9	1341		42.9	1376		42.9	2338		42.9	1953		42.9	841		42.9	1123		21.45	755		42.9	2278		42.9	2958		42.9	3037		42.9	3101
32.92	1048		32.92	1437		32.92	1628		32.92	1286		32.92	1356		42.92	1357		42.92	2286		42.92	1957		42.92	835		42.92	1121		21.46	763		42.92	2224		42.92	2884		42.92	3035		42.92	3039
32.94	1043		32.94	1447		32.94	1641		32.94	1288		32.94	1369		42.94	1345		42.94	2253		42.94	1957		42.94	836		42.94	1108		21.47	766		42.94	2142		42.94	2830		42.94	2946		42.94	2980
32.96	1049		32.96	1443		32.96	1651		32.96	1285		32.96	1381		42.96	1338		42.96	2216		42.96	1926		42.96	839		42.96	1110		21.48	770		42.96	2080		42.96	2835		42.96	2944		42.96	2978
32.98	1050		32.98	1444		32.98	1659		32.98	1278		32.98	1378		42.98	1323		42.98	2203		42.98	1884		42.98	847		42.98	1099		21.49	767		42.98	2058		42.98	2866		42.98	2911		42.98	2985
33	1052		33	1451		33	1653		33	1270		33	1370		43	1317		43	2177		43	1847		43	846		43	1083		21.5	760		43	2034		43	2869		43	2874		43	2942
33.02	1058		33.02	1450		33.02	1657		33.02	1265		33.02	1369		43.02	1317		43.02	2180		43.02	1798		43.02	839		43.02	1071		21.51	763		43.02	2021		43.02	2844		43.02	2969		43.02	2885
33.04	1050		33.04	1472		33.04	1655		33.04	1267		33.04	1352		43.04	1311		43.04	2158		43.04	1773		43.04	827		43.04	1063		21.52	757		43.04	2006		43.04	2793		43.04	2859		43.04	2877
33.06	1050		33.06	1479		33.06	1647		33.06	1272		33.06	1345		43.06	1290		43.06	2147		43.06	1784		43.06	820		43.06	1062		21.53	746		43.06	1961		43.06	2766		43.06	2874		43.06	2878
33.08	1056		33.08	1486		33.08	1641		33.08	1272		33.08	1332		43.08	1285		43.08	2114		43.08	1776		43.08	801		43.08	1051		21.54	742		43.08	1946		43.08	2746		43.08	2800		43.08	2816
33.1	1057		33.1	1499		33.1	1643		33.1	1276		33.1	1332		43.1	1267		43.1	2102		43.1	1769		43.1	779		43.1	1051		21.55	732		43.1	1960		43.1	2728		43.1	2764		43.1	2756
33.12	1070		33.12	1505		33.12	1647		33.12	1280		33.12	1345		43.12	1261		43.12	2073		43.12	1752		43.12	760		43.12	1052		21.56	733		43.12	1943		43.12	2728		43.12	2700		43.12	2764
33.14	1069		33.14	1506		33.14	1658		33.14	1277		33.14	1360		43.14	1253		43.14	2058		43.14	1742		43.14	755		43.14	1046		21.57	734		43.14	1912		43.14	2715		43.14	2766		43.14	2766
33.16	1067		33.16	1510		33.16	1658		33.16	1269		33.16	1355		43.16	1262		43.16	2038		43.16	1714		43.16	740		43.16	1050		21.58	741		43.16	1904		43.16	2736		43.16	2786		43.16	2720
33.18	1062		33.18	1513		33.18	1664		33.18	1264		33.18	1358		43.18	1270		43.18	2028		43.18	1701		43.18	740		43.18	1038		21.59	749		43.18	1908		43.18	2718		43.18	2651		43.18	2707
33.2	1066		33.2	1507		33.2	1669		33.2	1260		33.2	1350		43.2	1277		43.2	2010		43.2	1697		43.2	741		43.2	1023		21.6	756		43.2	1900		43.2	2642		43.2	2638		43.2	2732
33.22	1072		33.22	1501		33.22	1675		33.22	1254		33.22	1346		43.22	1269		43.22	1975		43.22	1689		43.22	747		43.22	1002		21.61	762		43.22	1892		43.22	2634		43.22	2726		43.22	2734
33.24	1070		33.24	1502		33.24	1670		33.24	1246		33.24	1345		43.24	1271		43.24	1942		43.24	1670		43.24	748		43.24	968		21.62	774		43.24	1880		43.24	2664		43.24	2624		43.24	2712
33.26	1066		33.26	1504		33.26	1666		33.26	1247		33.26	1357		43.26	1238		43.26	1932		43.26	1658		43.26	743		43.26	979		21.63	785		43.26	1863		43.26	2661		43.26	2540		43.26	2670
33.28	1062		33.28	1519		33.28	1670		33.28	1256		33.28	1356		43.28	1232		43.28	1922		43.28	1628		43.28	731		43.28	978		21.64	788		43.28	1863		43.28	2623		43.28	2647		43.28	2626
33.3	1062		33.3	1511		33.3	1666		33.3	1262		33.3	1356		43.3	1220		43.3	1892		43.3	1613		43.3	726		43.3	968		21.65	789		43.3	1821		43.3	2607		43.3	2649		43.3	2606
33.32	1073		33.32	1510		33.32	1660		33.32	1261		33.32	1357		43.32	1217		43.32	1866		43.32	1588		43.32	711		43.32	961		21.66	788		43.32	1752		43.32	2606		43.32	2645		43.32	2610
33.34	1075		33.34	1512		33.34	1661		33.34	1259		33.34	1352		43.34	1220		43.34	1846		43.34	1582		43.34	710		43.34	960		21.67	784		43.34	1750		43.34	2544		43.34	2618		43.34	2626
33.36	1080		33.36	1508		33.36	1659		33.36	1257		33.36	1355		43.36	1211		43.36	1835		43.36	1570		43.36	717		43.36	940		21.68	780		43.36	1788		43.36	2484		43.36	2613		43.36	2625
33.38	1074		33.38	1507		33.38	1664		33.38	1252		33.38	1351		43.38	1200		43.38	1844		43.38	1555		43.38	719		43.38	924		21.69	781		43.38	1814		43.38	2488		43.38	2558		43.38	2589
33.4	1070		33.4	1510		33.4	1659		33.4	1247		33.4	1342		43.4	1183		43.4	1822		43.4	1535		43.4	719		43.4	912		21.7	779		43.4	1799		43.4	2498		43.4	2605		43.4	2552
33.42	1066		33.42	1506		33.42	1645		33.42	1244		33.42	1337		43.42	1162		43.42	1838		43.42	1524		43.42	715		43.42	925		21.71	778		43.42	1781		43.42	2469		43.42	2519		43.42	2519
33.44	1060		33.44	1502		33.44	1651		33.44	1248		33.44	1326		43.44	1165		43.44	1848		43.44	1500		43.44	714		43.44	927		21.72	768		43.44	1784		43.44	2436		43.44	2494		43.44	2497
33.46	1060		33.46	1500		33.46	1655		33.46	1248		33.46	1332		43.46	1163		43.46	1833		43.46	1492		43.46	714		43.46	932		21.73	766		43.46	1773		43.46	2443		43.46	2493		43.46	2487
33.48	1047		33.48	1498		33.48	1654		33.48	1240		33.48	1330		43.48	1171		43.48	1813		43.48	1480		43.48	713		43.48	938		21.74	757		43.48	1755		43.48	2445		43.48	2552		43.48	2452
33.5	1042		33.5	1503		33.5	1655		33.5	1245		33.5	1334		43.5	1185		43.5	1799		43.5	1486		43.5	700		43.5	952		21.75	757		43.5	1763		43.5	2426		43.5	2512		43.5	2426
33.52	1045		33.52	1501		33.52	1669		33.52	1258		33.52	1340		43.52	1175		43.52	1793		43.52	1491		43.52	694		43.52	937		21.76	755		43.52	1784		43.52	2426		43.52	2394		43.52	2446
33.54	1061		33.54	1499		33.54	1668		33.54	1257		33.54	1341		43.54	1173		43.54	1798		43.54	1488		43.54	671		43.54	934		21.77	751		43.54	1761		43.54	2430		43.54	2468		43.54	2461
33.56	1070		33.56	1505		33.56	1662		33.56	1258		33.56	1335		43.56	1175		43.56	1771		43.56	1477		43.56	654		43.56	937		21.78	748		43.56	1721		43.56	2404		43.56	2478		43.56	2454
33.58	1082		33.58	1507		33.58	1656		33.58	1260		33.58	1327		43.58	1171		43.58	1769		43.58	1477		43.58	647		43.58	928		21.79	752		43.58	1713		43.58	2388		43.58	2541		43.58	2459
33.6	1089		33.6	1505		33.6	1654		33.6	1260		33.6	1326		43.6	1162		43.6	1766		43.6	1473		43.6	652		43.6	921		21.8	759		43.6	1706		43.6	2408		43.6	2462		43.6	2450
33.62	1090		33.62	1506		33.62	1659		33.62	1257		33.62	1333		43.62	1162		43.62	1758		43.62	1452		43.62	661		43.62	919		21.81	766		43.62	1686		43.62	2421		43.62	2450		43.62	2407
33.64	1081		33.64	1506		33.64	1647		33.64	1256		33.64	1332		43.64	1162		43.64	1740		43.64	1432		43.64	670		43.64	925		21.82	778		43.64	1674		43.64	2448		43.64	2422		43.64	2383
33.66	1080		33.66	1506		33.66	1637		33.66	1246		33.66	1337		43.66	1168		43.66	1728		43.66	1424		43.66	672		43.66	918		21.83	787		43.66	1672		43.66	2478		43.66	2494		43.66	2397
33.68	1072		33.68	1503		33.68	1651		33.68	1246		33.68	1340		43.68	1175		43.68	1725		43.68	1429		43.68	678		43.68	918		21.84	789		43.68	1666		43.68	2435		43.68	2426		43.68	2380
33.7	1067		33.7	1503		33.7	1642		33.7	1242		33.7	1332		43.7	1172		43.7	1719		43.7	1428		43.7	678		43.7	928		21.85	790		43.7	1668		43.7	2398		43.7	2499		43.7	2338
33.72	1052		33.72	1501		33.72	1634		33.72	1244		33.72	1314		43.72	1176		43.72	1705		43.72	1414		43.72	674		43.72	950		21.86	793		43.72	1681		43.72	2391		43.72	2382		43.72	2325
33.74	1042		33.74	1502		33.74	1641		33.74	1245		33.74	1310		43.74	1152		43.74	1702		43.74	1404		43.74	679		43.74	944		21.87	803		43.74	1690		43.74	2375		43.74	2458		43.74	2321
33.76	1039		33.76	1504		33.76	1651		33.76	1234		33.76	1311		43.76	1129		43.76	1716		43.76	1385		43.76	672		43.76	926		21.88	799		43.76	1684		43.76	2385		43.76	2443		43.76	2316
33.78	1050		33.78	1506		33.78	1652		33.78	1232		33.78	1308		43.78	1119		43.78	1732		43.78	1357		43.78	672		43.78	904		21.89	796		43.78	1668		43.78	2385		43.78	2481		43.78	2313
33.8	1046		33.8	1507		33.8	1656		33.8	1242		33.8	1307		43.8	1127		43.8	1724		43.8	1339		43.8	670		43.8	897		21.9	795		43.8	1660		43.8	2405		43.8	2466		43.8	2323
33.82	1047		33.82	1510		33.82	1655		33.82	1238		33.82	1303		43.82	1133		43.82	1722		43.82	1328		43.82	679		43.82	884		21.91	790		43.82	1654		43.82	2420		43.82	2507		43.82	2334
33.84	1046		33.84	1509		33.84	1655		33.84	1240		33.84	1302		43.84	1153		43.84	1719		43.84	1349		43.84	686		43.84	885		21.92	793		43.84	1667		43.84	2395		43.84	2430		43.84	2308
33.86	1049		33.86	1504		33.86	1662		33.86	1241		33.86	1314		43.86	1151		43.86	1692		43.86	1354		43.86	691		43.86	894		21.93	783		43.86	1696		43.86	2378		43.86	2426		43.86	2291
33.88	1056		33.88	1497		33.88	1649		33.88	1244		33.88	1321		43.88	1152		43.88	1667		43.88	1364		43.88	690		43.88	900		21.94	785		43.88	1673		43.88	2353		43.88	2376		43.88	2282
33.9	1068		33.9	1493		33.9	1645		33.9	1250		33.9	1331		43.9	1145		43.9	1675		43.9	1361		43.9	688		43.9	892		21.95	785		43.9	1618		43.9	2341		43.9	2417		43.9	2247
33.92	1058		33.92	1482		33.92	1650		33.92	1252		33.92	1331		43.92	1120		43.92	1703		43.92	1344		43.92	668		43.92	889		21.96	783		43.92	1589		43.92	2348		43.92	2454		43.92	2242
33.94	1057		33.94	1470		33.94	1637		33.94	1249		33.94	1313		43.94	1105		43.94	1728		43.94	1333		43.94	656		43.94	892		21.97	777		43.94	1607		43.94	2360		43.94	2484		43.94	2256
33.96	1048		33.96	1456		33.96	1635		33.96	1244		33.96	1312		43.96	1124		43.96	1717		43.96	1315		43.96	652		43.96	894		21.98	784		43.96	1660		43.96	2376		43.96	2435		43.96	2246
33.98	1046		33.98	1447		33.98	1639		33.98	1235		33.98	1317		43.98	1124		43.98	1705		43.98	1306		43.98	658		43.98	901		21.99	789		43.98	1691		43.98	2372		43.98	2435		43.98	2263
34	1050		34	1445		34	1645		34	1221		34	1308		44	1115		44	1682		44	1323		44	657		44	905		22	789		44	1682		44	2360		44	2441		44	2298
34.02	1060		34.02	1438		34.02	1656		34.02	1220		34.02	1307		44.02	1106		44.02	1650		44.02	1335		44.02	659		44.02	900		22.01	794		44.02	1660		44.02	2357		44.02	2392		44.02	2316
34.04	1068		34.04	1429		34.04	1667		34.04	1222		34.04	1302		44.04	1113		44.04	1623		44.04	1342		44.04	654		44.04	876		22.02	799		44.04	1644		44.04	2340		44.04	2339		44.04	2304
34.06	1066		34.06	1431		34.06	1669		34.06	1214		34.06	1294		44.06	1123		44.06	1621		44.06	1360		44.06	648		44.06	867		22.03	796		44.06	1644		44.06	2331		44.06	2373		44.06	2275
34.08	1069		34.08	1434		34.08	1655		34.08	1218		34.08	1292		44.08	1115		44.08	1629		44.08	1351		44.08	650		44.08	863		22.04	791		44.08	1650		44.08	2336		44.08	2440		44.08	2256
34.1	1075		34.1	1443		34.1	1639		34.1	1228		34.1	1293		44.1	1113		44.1	1630		44.1	1330		44.1	652		44.1	866		22.05	776		44.1	1646		44.1	2329		44.1	2442		44.1	2232
34.12	1066		34.12	1437		34.12	1622		34.12	1233		34.12	1293		44.12	1128		44.12	1636		44.12	1324		44.12	657		44.12	858		22.06	770		44.12	1638		44.12	2311		44.12	2421		44.12	2231
34.14	1056		34.14	1426		34.14	1609		34.14	1246		34.14	1298		44.14	1118		44.14	1628		44.14	1336		44.14	652		44.14	872		22.07	765		44.14	1636		44.14	2297		44.14	2347		44.14	2250
34.16	1041		34.16	1424		34.16	1609		34.16	1248		34.16	1298		44.16	1097		44.16	1625		44.16	1348		44.16	641		44.16	888		22.08	760		44.16	1648		44.16	2299		44.16	2471		44.16	2217
34.18	1035		34.18	1416		34.18	1598		34.18	1243		34.18	1299		44.18	1077		44.18	1644		44.18	1354		44.18	628		44.18	883		22.09	755		44.18	1675		44.18	2291		44.18	2376		44.18	2168
34.2	1031		34.2	1410		34.2	1595		34.2	1232		34.2	1308		44.2	1074		44.2	1651		44.2	1347		44.2	616		44.2	873		22.1	766		44.2	1670		44.2	2290		44.2	2361		44.2	2186
34.22	1032		34.22	1403		34.22	1599		34.22	1234		34.22	1313		44.22	1077		44.22	1654		44.22	1362		44.22	622		44.22	880		22.11	772		44.22	1647		44.22	2310		44.22	2385		44.22	2210
34.24	1041		34.24	1410		34.24	1603		34.24	1226		34.24	1312		44.24	1067		44.24	1654		44.24	1356		44.24	634		44.24	890		22.12	782		44.24	1651		44.24	2274		44.24	2297		44.24	2183
34.26	1051		34.26	1408		34.26	1616		34.26	1222		34.26	1316		44.26	1068		44.26	1646		44.26	1334		44.26	638		44.26	889		22.13	790		44.26	1657		44.26	2212		44.26	2372		44.26	2175
34.28	1059		34.28	1399		34.28	1620		34.28	1225		34.28	1315		44.28	1073		44.28	1648		44.28	1329		44.28	634		44.28	876		22.14	794		44.28	1645		44.28	2234		44.28	2299		44.28	2194
34.3	1059		34.3	1397		34.3	1619		34.3	1225		34.3	1306		44.3	1069		44.3	1614		44.3	1331		44.3	641		44.3	881		22.15	783		44.3	1643		44.3	2264		44.3	2357		44.3	2203
34.32	1064		34.32	1390		34.32	1606		34.32	1225		34.32	1297		44.32	1072		44.32	1602		44.32	1326		44.32	649		44.32	876		22.16	777		44.32	1656		44.32	2252		44.32	2458		44.32	2209
34.34	1065		34.34	1385		34.34	1598		34.34	1230		34.34	1290		44.34	1069		44.34	1607		44.34	1321		44.34	646		44.34	862		22.17	774		44.34	1662		44.34	2280		44.34	2354		44.34	2215
34.36	1059		34.36	1365		34.36	1610		34.36	1225		34.36	1285		44.36	1081		44.36	1606		44.36	1309		44.36	649		44.36	854		22.18	776		44.36	1667		44.36	2328		44.36	2342		44.36	2224
34.38	1072		34.38	1355		34.38	1599		34.38	1227		34.38	1286		44.38	1075		44.38	1591		44.38	1315		44.38	655		44.38	865		22.19	781		44.38	1660		44.38	2300		44.38	2304		44.38	2214
34.4	1078		34.4	1352		34.4	1595		34.4	1226		34.4	1277		44.4	1060		44.4	1576		44.4	1319		44.4	641		44.4	879		22.2	784		44.4	1650		44.4	2226		44.4	2308		44.4	2201
34.42	1074		34.42	1351		34.42	1583		34.42	1229		34.42	1292		44.42	1056		44.42	1565		44.42	1325		44.42	629		44.42	888		22.21	787		44.42	1645		44.42	2198		44.42	2385		44.42	2214
34.44	1073		34.44	1350		34.44	1580		34.44	1223		34.44	1288		44.44	1041		44.44	1556		44.44	1328		44.44	611		44.44	895		22.22	800		44.44	1633		44.44	2207		44.44	2332		44.44	2231
34.46	1071		34.46	1352		34.46	1571		34.46	1227		34.46	1286		44.46	1024		44.46	1539		44.46	1338		44.46	632		44.46	899		22.23	808		44.46	1617		44.46	2236		44.46	2296		44.46	2238
34.48	1074		34.48	1369		34.48	1570		34.48	1221		34.48	1294		44.48	1022		44.48	1549		44.48	1329		44.48	647		44.48	891		22.24	817		44.48	1610		44.48	2272		44.48	2362		44.48	2211
34.5	1066		34.5	1367		34.5	1581		34.5	1223		34.5	1289		44.5	1023		44.5	1571		44.5	1315		44.5	656		44.5	876		22.25	819		44.5	1616		44.5	2267		44.5	2379		44.5	2176
34.52	1064		34.52	1368		34.52	1578		34.52	1230		34.52	1286		44.52	1031		44.52	1579		44.52	1290		44.52	662		44.52	876		22.26	812		44.52	1619		44.52	2223		44.52	2272		44.52	2181
34.54	1064		34.54	1372		34.54	1581		34.54	1227		34.54	1280		44.54	1022		44.54	1580		44.54	1276		44.54	660		44.54	869		22.27	808		44.54	1608		44.54	2202		44.54	2302		44.54	2183
34.56	1060		34.56	1363		34.56	1588		34.56	1223		34.56	1276		44.56	1027		44.56	1576		44.56	1276		44.56	662		44.56	864		22.28	814		44.56	1586		44.56	2184		44.56	2297		44.56	2163
34.58	1060		34.58	1364		34.58	1587		34.58	1224		34.58	1281		44.58	1036		44.58	1586		44.58	1281		44.58	665		44.58	875		22.29	815		44.58	1581		44.58	2146		44.58	2358		44.58	2156
34.6	1067		34.6	1367		34.6	1599		34.6	1209		34.6	1284		44.6	1042		44.6	1596		44.6	1282		44.6	652		44.6	876		22.3	816		44.6	1593		44.6	2138		44.6	2372		44.6	2164
34.62	1074		34.62	1371		34.62	1580		34.62	1201		34.62	1286		44.62	1056		44.62	1599		44.62	1291		44.62	656		44.62	874		22.31	815		44.62	1612		44.62	2141		44.62	2322		44.62	2177
34.64	1074		34.64	1373		34.64	1580		34.64	1201		34.64	1286		44.64	1062		44.64	1608		44.64	1305		44.64	648		44.64	865		22.32	817		44.64	1620		44.64	2128		44.64	2244		44.64	2159
34.66	1062		34.66	1379		34.66	1580		34.66	1212		34.66	1299		44.66	1060		44.66	1615		44.66	1315		44.66	640		44.66	853		22.33	820		44.66	1585		44.66	2125		44.66	2275		44.66	2123
34.68	1059		34.68	1374		34.68	1574		34.68	1202		34.68	1289		44.68	1062		44.68	1598		44.68	1308		44.68	624		44.68	855		22.34	822		44.68	1532		44.68	2136		44.68	2367		44.68	2115
34.7	1062		34.7	1373		34.7	1566		34.7	1202		34.7	1289		44.7	1059		44.7	1575		44.7	1307		44.7	625		44.7	849		22.35	818		44.7	1522		44.7	2147		44.7	2344		44.7	2118
34.72	1059		34.72	1381		34.72	1574		34.72	1200		34.72	1291		44.72	1046		44.72	1567		44.72	1300		44.72	636		44.72	843		22.36	812		44.72	1552		44.72	2162		44.72	2225		44.72	2133
34.74	1061		34.74	1375		34.74	1580		34.74	1198		34.74	1277		44.74	1038		44.74	1580		44.74	1272		44.74	636		44.74	846		22.37	801		44.74	1577		44.74	2151		44.74	2275		44.74	2164
34.76	1074		34.76	1366		34.76	1579		34.76	1197		34.76	1282		44.76	1031		44.76	1589		44.76	1256		44.76	638		44.76	844		22.38	797		44.76	1579		44.76	2116		44.76	2345		44.76	2183
34.78	1080		34.78	1360		34.78	1587		34.78	1199		34.78	1281		44.78	1023		44.78	1603		44.78	1251		44.78	641		44.78	850		22.39	800		44.78	1553		44.78	2110		44.78	2316		44.78	2183
34.8	1082		34.8	1349		34.8	1590		34.8	1195		34.8	1282		44.8	1014		44.8	1605		44.8	1273		44.8	636		44.8	857		22.4	797		44.8	1545		44.8	2128		44.8	2339		44.8	2171
34.82	1083		34.82	1346		34.82	1595		34.82	1198		34.82	1280		44.82	1005		44.82	1605		44.82	1280		44.82	630		44.82	863		22.41	794		44.82	1572		44.82	2128		44.82	2307		44.82	2149
34.84	1072		34.84	1347		34.84	1603		34.84	1196		34.84	1279		44.84	1014		44.84	1605		44.84	1278		44.84	623		44.84	869		22.42	794		44.84	1577		44.84	2117		44.84	2340		44.84	2120
34.86	1066		34.86	1344		34.86	1601		34.86	1200		34.86	1285		44.86	1023		44.86	1582		44.86	1286		44.86	631		44.86	874		22.43	795		44.86	1552		44.86	2128		44.86	2264		44.86	2129
34.88	1060		34.88	1342		34.88	1601		34.88	1207		34.88	1291		44.88	1020		44.88	1593		44.88	1279		44.88	632		44.88	865		22.44	802		44.88	1549		44.88	2124		44.88	2328		44.88	2138
34.9	1052		34.9	1336		34.9	1596		34.9	1213		34.9	1299		44.9	1023		44.9	1585		44.9	1286		44.9	620		44.9	861		22.45	805		44.9	1582		44.9	2082		44.9	2308		44.9	2126
34.92	1040		34.92	1324		34.92	1593		34.92	1214		34.92	1300		44.92	1034		44.92	1590		44.92	1295		44.92	624		44.92	851		22.46	804		44.92	1588		44.92	2070		44.92	2297		44.92	2161
34.94	1043		34.94	1315		34.94	1592		34.94	1215		34.94	1301		44.94	1039		44.94	1578		44.94	1294		44.94	623		44.94	856		22.47	800		44.94	1560		44.94	2090		44.94	2342		44.94	2168
34.96	1040		34.96	1329		34.96	1583		34.96	1213		34.96	1297		44.96	1047		44.96	1564		44.96	1295		44.96	624		44.96	858		22.48	793		44.96	1560		44.96	2115		44.96	2272		44.96	2130
34.98	1055		34.98	1323		34.98	1566		34.98	1214		34.98	1296		44.98	1056		44.98	1571		44.98	1293		44.98	625		44.98	864		22.49	794		44.98	1576		44.98	2149		44.98	2228		44.98	2129
35	1063		35	1319		35	1558		35	1223		35	1302		45	1070		45	1584		45	1288		45	635		45	873		22.5	802		45	1569		45	2150		45	2286		45	2127
35.02	1065		35.02	1312		35.02	1553		35.02	1226		35.02	1290		45.02	1068		45.02	1602		45.02	1295		45.02	645		45.02	879		22.51	809		45.02	1534		45.02	2129		45.02	2344		45.02	2114
35.04	1068		35.04	1310		35.04	1552		35.04	1216		35.04	1287		45.04	1055		45.04	1629		45.04	1300		45.04	650		45.04	876		22.52	812		45.04	1506		45.04	2148		45.04	2220		45.04	2090
35.06	1065		35.06	1312		35.06	1562		35.06	1216		35.06	1265		45.06	1049		45.06	1622		45.06	1303		45.06	636		45.06	870		22.53	815		45.06	1516		45.06	2158		45.06	2351		45.06	2085
35.08	1056		35.08	1322		35.08	1558		35.08	1217		35.08	1253		45.08	1049		45.08	1624		45.08	1295		45.08	628		45.08	857		22.54	819		45.08	1543		45.08	2147		45.08	2268		45.08	2141
35.1	1046		35.1	1322		35.1	1556		35.1	1195		35.1	1256		45.1	1040		45.1	1595		45.1	1288		45.1	630		45.1	849		22.55	821		45.1	1538		45.1	2153		45.1	2177		45.1	2173
35.12	1048		35.12	1323		35.12	1549		35.12	1183		35.12	1254		45.12	1030		45.12	1574		45.12	1275		45.12	627		45.12	836		22.56	824		45.12	1514		45.12	2143		45.12	2224		45.12	2153
35.14	1042		35.14	1336		35.14	1560		35.14	1179		35.14	1261		45.14	1024		45.14	1557		45.14	1270		45.14	620		45.14	839		22.57	823		45.14	1505		45.14	2132		45.14	2265		45.14	2123
35.16	1035		35.16	1339		35.16	1569		35.16	1168		35.16	1259		45.16	1021		45.16	1552		45.16	1257		45.16	620		45.16	846		22.58	824		45.16	1508		45.16	2138		45.16	2231		45.16	2119
35.18	1040		35.18	1345		35.18	1571		35.18	1159		35.18	1268		45.18	1007		45.18	1567		45.18	1250		45.18	621		45.18	858		22.59	822		45.18	1512		45.18	2129		45.18	2256		45.18	2172
35.2	1039		35.2	1355		35.2	1567		35.2	1166		35.2	1272		45.2	1001		45.2	1565		45.2	1233		45.2	624		45.2	868		22.6	823		45.2	1497		45.2	2112		45.2	2324		45.2	2198
35.22	1047		35.22	1353		35.22	1553		35.22	1189		35.22	1273		45.22	1007		45.22	1568		45.22	1207		45.22	614		45.22	864		22.61	829		45.22	1476		45.22	2091		45.22	2312		45.22	2174
35.24	1045		35.24	1353		35.24	1551		35.24	1201		35.24	1267		45.24	1005		45.24	1558		45.24	1204		45.24	613		45.24	861		22.62	832		45.24	1482		45.24	2068		45.24	2281		45.24	2162
35.26	1043		35.26	1335		35.26	1548		35.26	1206		35.26	1261		45.26	1002		45.26	1544		45.26	1203		45.26	624		45.26	846		22.63	837		45.26	1509		45.26	2100		45.26	2221		45.26	2154
35.28	1049		35.28	1340		35.28	1546		35.28	1205		35.28	1266		45.28	1011		45.28	1545		45.28	1221		45.28	632		45.28	837		22.64	838		45.28	1525		45.28	2168		45.28	2223		45.28	2147
35.3	1049		35.3	1331		35.3	1549		35.3	1215		35.3	1256		45.3	1023		45.3	1555		45.3	1242		45.3	631		45.3	830		22.65	834		45.3	1516		45.3	2168		45.3	2261		45.3	2167
35.32	1051		35.32	1326		35.32	1546		35.32	1217		35.32	1251		45.32	1032		45.32	1580		45.32	1258		45.32	624		45.32	835		22.66	828		45.32	1500		45.32	2109		45.32	2281		45.32	2177
35.34	1050		35.34	1315		35.34	1547		35.34	1204		35.34	1251		45.34	1032		45.34	1597		45.34	1275		45.34	622		45.34	844		22.67	820		45.34	1494		45.34	2086		45.34	2290		45.34	2150
35.36	1062		35.36	1309		35.36	1561		35.36	1200		35.36	1251		45.36	1053		45.36	1601		45.36	1283		45.36	626		45.36	851		22.68	813		45.36	1514		45.36	2098		45.36	2279		45.36	2134
35.38	1056		35.38	1318		35.38	1570		35.38	1194		35.38	1244		45.38	1068		45.38	1605		45.38	1278		45.38	616		45.38	839		22.69	807		45.38	1530		45.38	2093		45.38	2287		45.38	2132
35.4	1055		35.4	1317		35.4	1577		35.4	1190		35.4	1237		45.4	1076		45.4	1601		45.4	1274		45.4	616		45.4	833		22.7	805		45.4	1524		45.4	2086		45.4	2325		45.4	2118
35.42	1055		35.42	1323		35.42	1581		35.42	1196		35.42	1246		45.42	1074		45.42	1594		45.42	1260		45.42	621		45.42	815		22.71	809		45.42	1527		45.42	2093		45.42	2310		45.42	2126
35.44	1048		35.44	1321		35.44	1581		35.44	1207		35.44	1243		45.44	1080		45.44	1592		45.44	1254		45.44	613		45.44	814		22.72	811		45.44	1514		45.44	2108		45.44	2285		45.44	2156
35.46	1041		35.46	1322		35.46	1570		35.46	1214		35.46	1246		45.46	1066		45.46	1597		45.46	1247		45.46	618		45.46	812		22.73	813		45.46	1488		45.46	2125		45.46	2219		45.46	2168
35.48	1035		35.48	1319		35.48	1572		35.48	1209		35.48	1241		45.48	1048		45.48	1613		45.48	1250		45.48	615		45.48	827		22.74	821		45.48	1500		45.48	2133		45.48	2262		45.48	2165
35.5	1036		35.5	1318		35.5	1573		35.5	1215		35.5	1251		45.5	1021		45.5	1608		45.5	1261		45.5	626		45.5	843		22.75	827		45.5	1512		45.5	2138		45.5	2312		45.5	2151
35.52	1036		35.52	1330		35.52	1574		35.52	1226		35.52	1259		45.52	1021		45.52	1606		45.52	1270		45.52	632		45.52	866		22.76	835		45.52	1509		45.52	2142		45.52	2325		45.52	2121
35.54	1036		35.54	1325		35.54	1582		35.54	1238		35.54	1255		45.54	1009		45.54	1601		45.54	1265		45.54	633		45.54	867		22.77	836		45.54	1524		45.54	2150		45.54	2249		45.54	2101
35.56	1044		35.56	1316		35.56	1586		35.56	1242		35.56	1255		45.56	1015		45.56	1592		45.56	1267		45.56	647		45.56	872		22.78	841		45.56	1548		45.56	2120		45.56	2257		45.56	2099
35.58	1050		35.58	1314		35.58	1592		35.58	1246		35.58	1256		45.58	1016		45.58	1580		45.58	1263		45.58	651		45.58	870		22.79	844		45.58	1540		45.58	2078		45.58	2270		45.58	2111
35.6	1060		35.6	1312		35.6	1599		35.6	1234		35.6	1255		45.6	1022		45.6	1569		45.6	1251		45.6	647		45.6	868		22.8	850		45.6	1506		45.6	2077		45.6	2272		45.6	2128
35.62	1054		35.62	1309		35.62	1596		35.62	1237		35.62	1258		45.62	1022		45.62	1573		45.62	1245		45.62	655		45.62	865		22.81	853		45.62	1502		45.62	2064		45.62	2302		45.62	2124
35.64	1054		35.64	1308		35.64	1604		35.64	1240		35.64	1275		45.64	1040		45.64	1576		45.64	1252		45.64	644		45.64	859		22.82	857		45.64	1508		45.64	2047		45.64	2344		45.64	2107
35.66	1065		35.66	1315		35.66	1602		35.66	1234		35.66	1272		45.66	1041		45.66	1581		45.66	1257		45.66	631		45.66	852		22.83	859		45.66	1492		45.66	2055		45.66	2329		45.66	2118
35.68	1062		35.68	1315		35.68	1600		35.68	1228		35.68	1279		45.68	1047		45.68	1581		45.68	1249		45.68	620		45.68	847		22.84	852		45.68	1485		45.68	2070		45.68	2223		45.68	2141
35.7	1065		35.7	1303		35.7	1582		35.7	1222		35.7	1286		45.7	1041		45.7	1587		45.7	1258		45.7	609		45.7	839		22.85	847		45.7	1514		45.7	2095		45.7	2322		45.7	2160
35.72	1074		35.72	1294		35.72	1583		35.72	1222		35.72	1289		45.72	1044		45.72	1577		45.72	1270		45.72	612		45.72	842		22.86	840		45.72	1540		45.72	2113		45.72	2303		45.72	2173
35.74	1085		35.74	1291		35.74	1579		35.74	1228		35.74	1292		45.74	1051		45.74	1567		45.74	1262		45.74	620		45.74	837		22.87	831		45.74	1537		45.74	2105		45.74	2340		45.74	2166
35.76	1083		35.76	1284		35.76	1588		35.76	1230		35.76	1288		45.76	1052		45.76	1588		45.76	1275		45.76	628		45.76	838		22.88	830		45.76	1530		45.76	2085		45.76	2190		45.76	2135
35.78	1079		35.78	1290		35.78	1587		35.78	1225		35.78	1289		45.78	1053		45.78	1597		45.78	1294		45.78	635		45.78	843		22.89	832		45.78	1538		45.78	2082		45.78	2239		45.78	2123
35.8	1072		35.8	1293		35.8	1581		35.8	1225		35.8	1296		45.8	1059		45.8	1596		45.8	1293		45.8	626		45.8	841		22.9	838		45.8	1549		45.8	2111		45.8	2293		45.8	2134
35.82	1072		35.82	1304		35.82	1578		35.82	1231		35.82	1301		45.82	1043		45.82	1611		45.82	1278		45.82	612		45.82	836		22.91	846		45.82	1538		45.82	2145		45.82	2300		45.82	2127
35.84	1071		35.84	1313		35.84	1571		35.84	1227		35.84	1299		45.84	1035		45.84	1602		45.84	1254		45.84	614		45.84	845		22.92	851		45.84	1497		45.84	2167		45.84	2270		45.84	2102
35.86	1049		35.86	1310		35.86	1579		35.86	1229		35.86	1303		45.86	1024		45.86	1609		45.86	1243		45.86	618		45.86	865		22.93	847		45.86	1477		45.86	2183		45.86	2206		45.86	2101
35.88	1043		35.88	1317		35.88	1594		35.88	1219		35.88	1305		45.88	1025		45.88	1616		45.88	1226		45.88	624		45.88	867		22.94	843		45.88	1504		45.88	2173		45.88	2246		45.88	2138
35.9	1042		35.9	1329		35.9	1590		35.9	1214		35.9	1286		45.9	1027		45.9	1603		45.9	1214		45.9	622		45.9	859		22.95	843		45.9	1518		45.9	2147		45.9	2252		45.9	2144
35.92	1035		35.92	1338		35.92	1581		35.92	1217		35.92	1284		45.92	1042		45.92	1617		45.92	1238		45.92	616		45.92	870		22.96	846		45.92	1512		45.92	2146		45.92	2184		45.92	2123
35.94	1040		35.94	1334		35.94	1559		35.94	1218		35.94	1273		45.94	1042		45.94	1615		45.94	1260		45.94	610		45.94	871		22.97	845		45.94	1537		45.94	2170		45.94	2290		45.94	2147
35.96	1041		35.96	1339		35.96	1569		35.96	1219		35.96	1263		45.96	1049		45.96	1609		45.96	1262		45.96	611		45.96	870		22.98	841		45.96	1549		45.96	2186		45.96	2275		45.96	2186
35.98	1048		35.98	1336		35.98	1570		35.98	1218		35.98	1259		45.98	1063		45.98	1605		45.98	1248		45.98	614		45.98	870		22.99	843		45.98	1528		45.98	2204		45.98	2294		45.98	2198
36	1049		36	1321		36	1582		36	1214		36	1262		46	1095		46	1603		46	1244		46	621		46	871		23	844		46	1519		46	2210		46	2270		46	2186
36.02	1059		36.02	1324		36.02	1585		36.02	1227		36.02	1266		46.02	1122		46.02	1599		46.02	1248		46.02	625		46.02	869		23.01	849		46.02	1515		46.02	2173		46.02	2254		46.02	2159
36.04	1064		36.04	1319		36.04	1581		36.04	1240		36.04	1275		46.04	1143		46.04	1605		46.04	1258		46.04	633		46.04	853		23.02	846		46.04	1506		46.04	2168		46.04	2334		46.04	2147
36.06	1073		36.06	1317		36.06	1584		36.06	1252		36.06	1282		46.06	1146		46.06	1587		46.06	1265		46.06	631		46.06	853		23.03	848		46.06	1484		46.06	2202		46.06	2306		46.06	2158
36.08	1070		36.08	1311		36.08	1588		36.08	1262		36.08	1290		46.08	1158		46.08	1595		46.08	1275		46.08	632		46.08	861		23.04	841		46.08	1494		46.08	2192		46.08	2215		46.08	2178
36.1	1058		36.1	1303		36.1	1605		36.1	1253		36.1	1283		46.1	1137		46.1	1600		46.1	1282		46.1	628		46.1	862		23.05	837		46.1	1530		46.1	2178		46.1	2286		46.1	2208
36.12	1067		36.12	1309		36.12	1613		36.12	1245		36.12	1289		46.12	1134		46.12	1609		46.12	1276		46.12	629		46.12	881		23.06	830		46.12	1534		46.12	2198		46.12	2314		46.12	2230
36.14	1073		36.14	1321		36.14	1606		36.14	1241		36.14	1295		46.14	1142		46.14	1615		46.14	1270		46.14	620		46.14	905		23.07	836		46.14	1535		46.14	2240		46.14	2355		46.14	2218
36.16	1073		36.16	1336		36.16	1595		36.16	1240		36.16	1291		46.16	1154		46.16	1636		46.16	1273		46.16	608		46.16	909		23.08	833		46.16	1534		46.16	2285		46.16	2347		46.16	2191
36.18	1075		36.18	1345		36.18	1599		36.18	1233		36.18	1281		46.18	1154		46.18	1644		46.18	1280		46.18	597		46.18	902		23.09	840		46.18	1496		46.18	2274		46.18	2367		46.18	2168
36.2	1068		36.2	1363		36.2	1608		36.2	1226		36.2	1267		46.2	1155		46.2	1655		46.2	1272		46.2	605		46.2	911		23.1	846		46.2	1462		46.2	2251		46.2	2337		46.2	2175
36.22	1071		36.22	1356		36.22	1600		36.22	1226		36.22	1268		46.22	1159		46.22	1678		46.22	1270		46.22	603		46.22	906		23.11	858		46.22	1484		46.22	2267		46.22	2329		46.22	2216
36.24	1070		36.24	1344		36.24	1600		36.24	1236		36.24	1257		46.24	1164		46.24	1691		46.24	1268		46.24	608		46.24	891		23.12	862		46.24	1520		46.24	2257		46.24	2386		46.24	2216
36.26	1069		36.26	1340		36.26	1592		36.26	1257		36.26	1245		46.26	1168		46.26	1678		46.26	1264		46.26	622		46.26	879		23.13	866		46.26	1525		46.26	2238		46.26	2348		46.26	2192
36.28	1064		36.28	1335		36.28	1573		36.28	1261		36.28	1253		46.28	1184		46.28	1682		46.28	1254		46.28	629		46.28	894		23.14	861		46.28	1522		46.28	2276		46.28	2332		46.28	2195
36.3	1054		36.3	1334		36.3	1567		36.3	1262		36.3	1260		46.3	1192		46.3	1675		46.3	1266		46.3	639		46.3	898		23.15	867		46.3	1531		46.3	2335		46.3	2336		46.3	2202
36.32	1053		36.32	1328		36.32	1573		36.32	1275		36.32	1266		46.32	1194		46.32	1660		46.32	1275		46.32	643		46.32	903		23.16	866		46.32	1526		46.32	2366		46.32	2382		46.32	2209
36.34	1056		36.34	1336		36.34	1568		36.34	1271		36.34	1262		46.34	1188		46.34	1667		46.34	1277		46.34	652		46.34	903		23.17	860		46.34	1530		46.34	2382		46.34	2421		46.34	2222
36.36	1070		36.36	1339		36.36	1570		36.36	1271		36.36	1276		46.36	1189		46.36	1674		46.36	1272		46.36	649		46.36	918		23.18	855		46.36	1559		46.36	2367		46.36	2320		46.36	2239
36.38	1079		36.38	1347		36.38	1569		36.38	1260		36.38	1288		46.38	1202		46.38	1696		46.38	1282		46.38	642		46.38	906		23.19	851		46.38	1569		46.38	2318		46.38	2397		46.38	2228
36.4	1076		36.4	1355		36.4	1566		36.4	1265		36.4	1289		46.4	1227		46.4	1693		46.4	1280		46.4	641		46.4	901		23.2	843		46.4	1557		46.4	2305		46.4	2390		46.4	2203
36.42	1079		36.42	1350		36.42	1573		36.42	1253		36.42	1292		46.42	1244		46.42	1701		46.42	1262		46.42	646		46.42	909		23.21	850		46.42	1546		46.42	2338		46.42	2423		46.42	2228
36.44	1083		36.44	1347		36.44	1577		36.44	1244		36.44	1298		46.44	1265		46.44	1715		46.44	1262		46.44	638		46.44	923		23.22	850		46.44	1555		46.44	2372		46.44	2343		46.44	2260
36.46	1079		36.46	1340		36.46	1572		36.46	1238		36.46	1300		46.46	1280		46.46	1719		46.46	1264		46.46	642		46.46	933		23.23	859		46.46	1570		46.46	2390		46.46	2388		46.46	2233
36.48	1074		36.48	1340		36.48	1586		36.48	1234		36.48	1289		46.48	1282		46.48	1702		46.48	1278		46.48	642		46.48	945		23.24	862		46.48	1560		46.48	2392		46.48	2448		46.48	2208
36.5	1077		36.5	1328		36.5	1586		36.5	1236		36.5	1283		46.5	1287		46.5	1717		46.5	1286		46.5	643		46.5	950		23.25	868		46.5	1527		46.5	2387		46.5	2459		46.5	2218
36.52	1077		36.52	1322		36.52	1585		36.52	1235		36.52	1280		46.52	1303		46.52	1721		46.52	1299		46.52	643		46.52	963		23.26	868		46.52	1514		46.52	2424		46.52	2412		46.52	2236
36.54	1074		36.54	1322		36.54	1599		36.54	1235		36.54	1276		46.54	1322		46.54	1727		46.54	1324		46.54	653		46.54	951		23.27	871		46.54	1526		46.54	2478		46.54	2432		46.54	2244
36.56	1081		36.56	1325		36.56	1600		36.56	1250		36.56	1285		46.56	1351		46.56	1727		46.56	1331		46.56	654		46.56	950		23.28	865		46.56	1537		46.56	2482		46.56	2434		46.56	2218
36.58	1082		36.58	1335		36.58	1590		36.58	1258		36.58	1278		46.58	1369		46.58	1755		46.58	1315		46.58	647		46.58	947		23.29	859		46.58	1577		46.58	2491		46.58	2443		46.58	2228
36.6	1080		36.6	1344		36.6	1595		36.6	1267		36.6	1271		46.6	1415		46.6	1768		46.6	1304		46.6	638		46.6	950		23.3	859		46.6	1602		46.6	2507		46.6	2462		46.6	2293
36.62	1083		36.62	1354		36.62	1599		36.62	1266		36.62	1258		46.62	1438		46.62	1780		46.62	1269		46.62	644		46.62	950		23.31	852		46.62	1587		46.62	2487		46.62	2607		46.62	2324
36.64	1082		36.64	1358		36.64	1596		36.64	1275		36.64	1243		46.64	1438		46.64	1787		46.64	1271		46.64	667		46.64	944		23.32	854		46.64	1596		46.64	2495		46.64	2501		46.64	2278
36.66	1090		36.66	1350		36.66	1593		36.66	1270		36.66	1254		46.66	1443		46.66	1796		46.66	1269		46.66	682		46.66	938		23.33	852		46.66	1605		46.66	2534		46.66	2510		46.66	2236
36.68	1098		36.68	1341		36.68	1597		36.68	1268		36.68	1256		46.68	1444		46.68	1805		46.68	1285		46.68	703		46.68	952		23.34	856		46.68	1590		46.68	2562		46.68	2555		46.68	2270
36.7	1096		36.7	1338		36.7	1599		36.7	1261		36.7	1253		46.7	1432		46.7	1825		46.7	1301		46.7	708		46.7	943		23.35	857		46.7	1607		46.7	2614		46.7	2489		46.7	2318
36.72	1100		36.72	1334		36.72	1613		36.72	1255		36.72	1241		46.72	1424		46.72	1823		46.72	1322		46.72	692		46.72	958		23.36	858		46.72	1633		46.72	2677		46.72	2568		46.72	2331
36.74	1106		36.74	1313		36.74	1613		36.74	1260		36.74	1248		46.74	1422		46.74	1841		46.74	1328		46.74	681		46.74	965		23.37	861		46.74	1638		46.74	2699		46.74	2600		46.74	2318
36.76	1103		36.76	1306		36.76	1609		36.76	1266		36.76	1260		46.76	1459		46.76	1848		46.76	1314		46.76	678		46.76	985		23.38	857		46.76	1659		46.76	2689		46.76	2551		46.76	2302
36.78	1102		36.78	1312		36.78	1606		36.78	1260		36.78	1280		46.78	1476		46.78	1840		46.78	1301		46.78	668		46.78	989		23.39	856		46.78	1668		46.78	2703		46.78	2579		46.78	2301
36.8	1098		36.8	1323		36.8	1583		36.8	1265		36.8	1297		46.8	1493		46.8	1829		46.8	1323		46.8	674		46.8	983		23.4	854		46.8	1627		46.8	2725		46.8	2653		46.8	2326
36.82	1089		36.82	1330		36.82	1583		36.82	1268		36.82	1297		46.82	1514		46.82	1816		46.82	1327		46.82	684		46.82	976		23.41	846		46.82	1602		46.82	2731		46.82	2565		46.82	2362
36.84	1089		36.84	1337		36.84	1585		36.84	1268		36.84	1295		46.84	1541		46.84	1820		46.84	1360		46.84	698		46.84	975		23.42	843		46.84	1609		46.84	2765		46.84	2531		46.84	2383
36.86	1094		36.86	1349		36.86	1582		36.86	1273		36.86	1288		46.86	1548		46.86	1825		46.86	1366		46.86	705		46.86	968		23.43	841		46.86	1600		46.86	2791		46.86	2667		46.86	2396
36.88	1099		36.88	1347		36.88	1584		36.88	1279		36.88	1281		46.88	1561		46.88	1833		46.88	1386		46.88	708		46.88	982		23.44	852		46.88	1619		46.88	2797		46.88	2707		46.88	2408
36.9	1095		36.9	1351		36.9	1585		36.9	1283		36.9	1288		46.9	1590		46.9	1845		46.9	1379		46.9	712		46.9	991		23.45	857		46.9	1678		46.9	2815		46.9	2624		46.9	2435
36.92	1098		36.92	1346		36.92	1593		36.92	1283		36.92	1278		46.92	1612		46.92	1838		46.92	1364		46.92	715		46.92	1013		23.46	865		46.92	1715		46.92	2836		46.92	2671		46.92	2452
36.94	1093		36.94	1347		36.94	1604		36.94	1284		36.94	1270		46.94	1611		46.94	1827		46.94	1348		46.94	709		46.94	1032		23.47	859		46.94	1711		46.94	2863		46.94	2683		46.94	2440
36.96	1106		36.96	1343		36.96	1612		36.96	1280		36.96	1257		46.96	1606		46.96	1819		46.96	1339		46.96	706		46.96	1026		23.48	863		46.96	1723		46.96	2867		46.96	2649		46.96	2442
36.98	1109		36.98	1329		36.98	1615		36.98	1275		36.98	1269		46.98	1616		46.98	1840		46.98	1342		46.98	710		46.98	1031		23.49	864		46.98	1758		46.98	2878		46.98	2757		46.98	2469
37	1113		37	1336		37	1605		37	1267		37	1271		47	1620		47	1852		47	1377		47	715		47	1045		23.5	868		47	1745		47	2928		47	2686		47	2475
37.02	1115		37.02	1342		37.02	1599		37.02	1253		37.02	1283		47.02	1621		47.02	1872		47.02	1396		47.02	712		47.02	1037		23.51	876		47.02	1709		47.02	2985		47.02	2748		47.02	2466
37.04	1121		37.04	1345		37.04	1596		37.04	1248		37.04	1285		47.04	1641		47.04	1897		47.04	1402		47.04	709		47.04	1048		23.52	880		47.04	1700		47.04	3040		47.04	2758		47.04	2490
37.06	1127		37.06	1343		37.06	1600		37.06	1242		37.06	1286		47.06	1667		47.06	1898		47.06	1406		47.06	700		47.06	1046		23.53	876		47.06	1702		47.06	3051		47.06	2769		47.06	2496
37.08	1132		37.08	1338		37.08	1601		37.08	1229		37.08	1286		47.08	1683		47.08	1893		47.08	1412		47.08	706		47.08	1048		23.54	879		47.08	1708		47.08	3032		47.08	2919		47.08	2475
37.1	1127		37.1	1345		37.1	1605		37.1	1238		37.1	1285		47.1	1698		47.1	1893		47.1	1414		47.1	719		47.1	1047		23.55	878		47.1	1731		47.1	3033		47.1	2874		47.1	2490
37.12	1131		37.12	1347		37.12	1609		37.12	1251		37.12	1287		47.12	1711		47.12	1888		47.12	1409		47.12	738		47.12	1036		23.56	882		47.12	1764		47.12	3038		47.12	2846		47.12	2538
37.14	1121		37.14	1359		37.14	1604		37.14	1256		37.14	1296		47.14	1725		47.14	1894		47.14	1414		47.14	757		47.14	1044		23.57	882		47.14	1786		47.14	3066		47.14	2909		47.14	2584
37.16	1113		37.16	1369		37.16	1608		37.16	1262		37.16	1291		47.16	1723		47.16	1884		47.16	1425		47.16	783		47.16	1072		23.58	879		47.16	1788		47.16	3123		47.16	2843		47.16	2594
37.18	1112		37.18	1375		37.18	1610		37.18	1274		37.18	1289		47.18	1732		47.18	1901		47.18	1426		47.18	798		47.18	1081		23.59	870		47.18	1786		47.18	3178		47.18	2980		47.18	2590
37.2	1125		37.2	1376		37.2	1608		37.2	1271		37.2	1278		47.2	1732		47.2	1907		47.2	1432		47.2	810		47.2	1107		23.6	871		47.2	1790		47.2	3222		47.2	3049		47.2	2600
37.22	1124		37.22	1381		37.22	1601		37.22	1267		37.22	1273		47.22	1715		47.22	1908		47.22	1447		47.22	808		47.22	1128		23.61	873		47.22	1786		47.22	3231		47.22	2990		47.22	2598
37.24	1122		37.24	1392		37.24	1583		37.24	1275		37.24	1266		47.24	1704		47.24	1919		47.24	1452		47.24	812		47.24	1136		23.62	883		47.24	1801		47.24	3215		47.24	3016		47.24	2587
37.26	1122		37.26	1382		37.26	1579		37.26	1280		37.26	1274		47.26	1695		47.26	1924		47.26	1458		47.26	799		47.26	1132		23.63	894		47.26	1852		47.26	3228		47.26	3123		47.26	2582
37.28	1120		37.28	1368		37.28	1583		37.28	1288		37.28	1269		47.28	1687		47.28	1925		47.28	1456		47.28	794		47.28	1126		23.64	898		47.28	1889		47.28	3292		47.28	3048		47.28	2588
37.3	1120		37.3	1369		37.3	1585		37.3	1296		37.3	1277		47.3	1677		47.3	1926		47.3	1460		47.3	791		47.3	1114		23.65	901		47.3	1899		47.3	3322		47.3	3123		47.3	2601
37.32	1112		37.32	1352		37.32	1587		37.32	1288		37.32	1285		47.32	1677		47.32	1938		47.32	1465		47.32	804		47.32	1105		23.66	910		47.32	1900		47.32	3291		47.32	3155		47.32	2620
37.34	1113		37.34	1346		37.34	1598		37.34	1304		37.34	1293		47.34	1683		47.34	1945		47.34	1464		47.34	818		47.34	1098		23.67	908		47.34	1892		47.34	3290		47.34	3158		47.34	2678
37.36	1119		37.36	1347		37.36	1600		37.36	1307		37.36	1305		47.36	1693		47.36	1943		47.36	1494		47.36	819		47.36	1097		23.68	911		47.36	1882		47.36	3314		47.36	3274		47.36	2731
37.38	1112		37.38	1338		37.38	1603		37.38	1303		37.38	1310		47.38	1704		47.38	1930		47.38	1504		47.38	824		47.38	1114		23.69	912		47.38	1912		47.38	3365		47.38	3145		47.38	2754
37.4	1113		37.4	1350		37.4	1613		37.4	1294		37.4	1302		47.4	1694		47.4	1929		47.4	1506		47.4	828		47.4	1125		23.7	902		47.4	1961		47.4	3432		47.4	3184		47.4	2745
37.42	1123		37.42	1355		37.42	1610		37.42	1291		37.42	1302		47.42	1701		47.42	1921		47.42	1515		47.42	821		47.42	1129		23.71	888		47.42	1943		47.42	3416		47.42	3256		47.42	2718
37.44	1132		37.44	1362		37.44	1609		37.44	1286		37.44	1296		47.44	1708		47.44	1905		47.44	1522		47.44	831		47.44	1129		23.72	879		47.44	1918		47.44	3376		47.44	3229		47.44	2732
37.46	1144		37.46	1371		37.46	1607		37.46	1283		37.46	1294		47.46	1699		47.46	1910		47.46	1529		47.46	850		47.46	1129		23.73	870		47.46	1954		47.46	3410		47.46	3299		47.46	2732
37.48	1137		37.48	1378		37.48	1604		37.48	1291		37.48	1290		47.48	1676		47.48	1917		47.48	1534		47.48	865		47.48	1123		23.74	872		47.48	1996		47.48	3443		47.48	3405		47.48	2716
37.5	1135		37.5	1383		37.5	1608		37.5	1293		37.5	1290		47.5	1676		47.5	1906		47.5	1535		47.5	887		47.5	1130		23.75	875		47.5	2036		47.5	3441		47.5	3361		47.5	2755
37.52	1127		37.52	1381		37.52	1616		37.52	1294		37.52	1281		47.52	1671		47.52	1904		47.52	1544		47.52	898		47.52	1142		23.76	875		47.52	2034		47.52	3436		47.52	3377		47.52	2782
37.54	1126		37.54	1388		37.54	1622		37.54	1299		37.54	1287		47.54	1673		47.54	1912		47.54	1534		47.54	910		47.54	1158		23.77	879		47.54	1989		47.54	3420		47.54	3376		47.54	2757
37.56	1121		37.56	1386		37.56	1632		37.56	1292		37.56	1275		47.56	1650		47.56	1934		47.56	1539		47.56	907		47.56	1178		23.78	883		47.56	2010		47.56	3420		47.56	3448		47.56	2767
37.58	1120		37.58	1383		37.58	1652		37.58	1296		37.58	1271		47.58	1645		47.58	1951		47.58	1542		47.58	923		47.58	1179		23.79	887		47.58	2066		47.58	3447		47.58	3468		47.58	2820
37.6	1115		37.6	1380		37.6	1653		37.6	1285		37.6	1262		47.6	1642		47.6	1961		47.6	1549		47.6	922		47.6	1164		23.8	884		47.6	2072		47.6	3472		47.6	3518		47.6	2862
37.62	1122		37.62	1373		37.62	1659		37.62	1288		37.62	1262		47.62	1631		47.62	1983		47.62	1544		47.62	925		47.62	1145		23.81	889		47.62	2056		47.62	3466		47.62	3550		47.62	2890
37.64	1129		37.64	1381		37.64	1661		37.64	1281		37.64	1260		47.64	1602		47.64	1990		47.64	1563		47.64	926		47.64	1132		23.82	890		47.64	2040		47.64	3420		47.64	3417		47.64	2863
37.66	1135		37.66	1380		37.66	1657		37.66	1283		37.66	1274		47.66	1611		47.66	1972		47.66	1564		47.66	941		47.66	1130		23.83	888		47.66	2062		47.66	3410		47.66	3625		47.66	2809
37.68	1136		37.68	1376		37.68	1653		37.68	1290		37.68	1296		47.68	1607		47.68	1975		47.68	1580		47.68	955		47.68	1141		23.84	885		47.68	2100		47.68	3466		47.68	3665		47.68	2832
37.7	1141		37.7	1380		37.7	1650		37.7	1299		37.7	1298		47.7	1607		47.7	1978		47.7	1605		47.7	959		47.7	1148		23.85	886		47.7	2129		47.7	3491		47.7	3606		47.7	2908
37.72	1140		37.72	1386		37.72	1652		37.72	1319		37.72	1307		47.72	1597		47.72	1966		47.72	1632		47.72	954		47.72	1164		23.86	893		47.72	2148		47.72	3459		47.72	3568		47.72	2932
37.74	1145		37.74	1385		37.74	1657		37.74	1329		37.74	1312		47.74	1577		47.74	1976		47.74	1643		47.74	972		47.74	1178		23.87	895		47.74	2114		47.74	3435		47.74	3685		47.74	2912
37.76	1146		37.76	1386		37.76	1653		37.76	1330		37.76	1305		47.76	1574		47.76	1969		47.76	1652		47.76	959		47.76	1170		23.88	897		47.76	2076		47.76	3444		47.76	3690		47.76	2917
37.78	1146		37.78	1381		37.78	1648		37.78	1336		37.78	1312		47.78	1570		47.78	1960		47.78	1654		47.78	957		47.78	1149		23.89	899		47.78	2098		47.78	3436		47.78	3816		47.78	2920
37.8	1145		37.8	1385		37.8	1651		37.8	1338		37.8	1301		47.8	1553		47.8	1952		47.8	1668		47.8	959		47.8	1151		23.9	887		47.8	2131		47.8	3376		47.8	3916		47.8	2944
37.82	1139		37.82	1370		37.82	1650		37.82	1349		37.82	1296		47.82	1556		47.82	1936		47.82	1642		47.82	967		47.82	1144		23.91	886		47.82	2136		47.82	3349		47.82	3886		47.82	2987
37.84	1142		37.84	1378		37.84	1648		37.84	1343		37.84	1295		47.84	1561		47.84	1936		47.84	1623		47.84	980		47.84	1148		23.92	882		47.84	2139		47.84	3369		47.84	3948		47.84	2969
37.86	1149		37.86	1357		37.86	1656		37.86	1341		37.86	1294		47.86	1546		47.86	1930		47.86	1618		47.86	983		47.86	1161		23.93	886		47.86	2154		47.86	3378		47.86	3799		47.86	2918
37.88	1146		37.88	1365		37.88	1653		37.88	1333		37.88	1284		47.88	1541		47.88	1925		47.88	1620		47.88	971		47.88	1183		23.94	889		47.88	2170		47.88	3390		47.88	3875		47.88	2916
37.9	1142		37.9	1358		37.9	1654		37.9	1334		37.9	1288		47.9	1529		47.9	1935		47.9	1618		47.9	975		47.9	1197		23.95	892		47.9	2192		47.9	3389		47.9	3900		47.9	2952
37.92	1147		37.92	1352		37.92	1646		37.92	1330		37.92	1294		47.92	1525		47.92	1917		47.92	1637		47.92	986		47.92	1192		23.96	896		47.92	2218		47.92	3356		47.92	3809		47.92	2948
37.94	1155		37.94	1362		37.94	1651		37.94	1330		37.94	1281		47.94	1521		47.94	1912		47.94	1659		47.94	998		47.94	1181		23.97	897		47.94	2217		47.94	3331		47.94	3789		47.94	2914
37.96	1174		37.96	1372		37.96	1658		37.96	1334		37.96	1280		47.96	1501		47.96	1902		47.96	1688		47.96	1015		47.96	1180		23.98	908		47.96	2190		47.96	3303		47.96	3891		47.96	2911
37.98	1174		37.98	1382		37.98	1659		37.98	1331		37.98	1276		47.98	1494		47.98	1907		47.98	1681		47.98	1039		47.98	1155		23.99	907		47.98	2161		47.98	3269		47.98	3885		47.98	2941
38	1173		38	1399		38	1651		38	1323		38	1279		48	1473		48	1905		48	1692		48	1057		48	1136		24	903		48	2162		48	3241		48	3862		48	2970
38.02	1175		38.02	1402		38.02	1651		38.02	1338		38.02	1290		48.02	1444		48.02	1906		48.02	1702		48.02	1064		48.02	1142		24.01	902		48.02	2184		48.02	3203		48.02	3875		48.02	2988
38.04	1168		38.04	1410		38.04	1658		38.04	1343		38.04	1307		48.04	1429		48.04	1922		48.04	1715		48.04	1057		48.04	1146		24.02	894		48.04	2187		48.04	3194		48.04	3861		48.04	3003
38.06	1161		38.06	1408		38.06	1662		38.06	1352		38.06	1317		48.06	1417		48.06	1913		48.06	1715		48.06	1055		48.06	1140		24.03	900		48.06	2162		48.06	3190		48.06	3940		48.06	3000
38.08	1164		38.08	1415		38.08	1669		38.08	1354		38.08	1326		48.08	1411		48.08	1902		48.08	1721		48.08	1054		48.08	1138		24.04	900		48.08	2172		48.08	3154		48.08	3933		48.08	3009
38.1	1162		38.1	1392		38.1	1672		38.1	1365		38.1	1330		48.1	1421		48.1	1902		48.1	1711		48.1	1045		48.1	1135		24.05	899		48.1	2237		48.1	3143		48.1	3805		48.1	3008
38.12	1146		38.12	1402		38.12	1669		38.12	1369		38.12	1333		48.12	1407		48.12	1907		48.12	1703		48.12	1030		48.12	1140		24.06	904		48.12	2271		48.12	3114		48.12	3946		48.12	2958
38.14	1150		38.14	1399		38.14	1671		38.14	1372		38.14	1332		48.14	1406		48.14	1908		48.14	1687		48.14	1025		48.14	1136		24.07	912		48.14	2248		48.14	3025		48.14	3947		48.14	2960
38.16	1163		38.16	1402		38.16	1668		38.16	1365		38.16	1331		48.16	1399		48.16	1895		48.16	1693		48.16	1023		48.16	1133		24.08	924		48.16	2189		48.16	2970		48.16	3883		48.16	3004
38.18	1164		38.18	1410		38.18	1671		38.18	1357		38.18	1325		48.18	1394		48.18	1884		48.18	1688		48.18	1025		48.18	1137		24.09	929		48.18	2155		48.18	2956		48.18	3901		48.18	3001
38.2	1179		38.2	1418		38.2	1661		38.2	1352		38.2	1312		48.2	1376		48.2	1879		48.2	1700		48.2	1035		48.2	1130		24.1	939		48.2	2168		48.2	2946		48.2	3757		48.2	3000
38.22	1172		38.22	1421		38.22	1653		38.22	1339		38.22	1303		48.22	1358		48.22	1874		48.22	1714		48.22	1048		48.22	1131		24.11	933		48.22	2167		48.22	2967		48.22	3826		48.22	2992
38.24	1175		38.24	1419		38.24	1655		38.24	1333		38.24	1303		48.24	1348		48.24	1876		48.24	1716		48.24	1052		48.24	1126		24.12	934		48.24	2173		48.24	2972		48.24	3642		48.24	2981
38.26	1185		38.26	1418		38.26	1656		38.26	1333		38.26	1306		48.26	1345		48.26	1882		48.26	1720		48.26	1060		48.26	1113		24.13	935		48.26	2195		48.26	2951		48.26	3717		48.26	2992
38.28	1181		38.28	1410		38.28	1664		38.28	1326		38.28	1328		48.28	1315		48.28	1907		48.28	1720		48.28	1054		48.28	1111		24.14	924		48.28	2196		48.28	2947		48.28	3675		48.28	2970
38.3	1185		38.3	1404		38.3	1674		38.3	1329		38.3	1331		48.3	1298		48.3	1900		48.3	1711		48.3	1048		48.3	1106		24.15	913		48.3	2190		48.3	2920		48.3	3681		48.3	2924
38.32	1196		38.32	1399		38.32	1675		38.32	1341		38.32	1321		48.32	1302		48.32	1909		48.32	1692		48.32	1046		48.32	1103		24.16	903		48.32	2178		48.32	2889		48.32	3765		48.32	2882
38.34	1194		38.34	1394		38.34	1678		38.34	1355		38.34	1333		48.34	1302		48.34	1909		48.34	1696		48.34	1045		48.34	1090		24.17	900		48.34	2152		48.34	2880		48.34	3699		48.34	2858
38.36	1187		38.36	1397		38.36	1677		38.36	1361		38.36	1335		48.36	1304		48.36	1901		48.36	1706		48.36	1047		48.36	1079		24.18	891		48.36	2134		48.36	2881		48.36	3751		48.36	2876
38.38	1187		38.38	1398		38.38	1681		38.38	1369		38.38	1332		48.38	1316		48.38	1903		48.38	1737		48.38	1033		48.38	1084		24.19	883		48.38	2125		48.38	2925		48.38	3731		48.38	2895
38.4	1181		38.4	1394		38.4	1679		38.4	1365		38.4	1322		48.4	1311		48.4	1881		48.4	1729		48.4	1031		48.4	1094		24.2	889		48.4	2105		48.4	2942		48.4	3640		48.4	2864
38.42	1172		38.42	1393		38.42	1678		38.42	1364		38.42	1322		48.42	1313		48.42	1879		48.42	1737		48.42	1024		48.42	1094		24.21	890		48.42	2096		48.42	2875		48.42	3614		48.42	2814
38.44	1182		38.44	1397		38.44	1677		38.44	1363		38.44	1314		48.44	1296		48.44	1883		48.44	1751		48.44	1019		48.44	1085		24.22	892		48.44	2108		48.44	2795		48.44	3553		48.44	2821
38.46	1177		38.46	1388		38.46	1677		38.46	1360		38.46	1320		48.46	1294		48.46	1884		48.46	1755		48.46	998		48.46	1083		24.23	909		48.46	2119		48.46	2755		48.46	3543		48.46	2866
38.48	1181		38.48	1382		38.48	1690		38.48	1355		38.48	1332		48.48	1284		48.48	1906		48.48	1752		48.48	985		48.48	1083		24.24	935		48.48	2128		48.48	2738		48.48	3647		48.48	2884
38.5	1182		38.5	1377		38.5	1688		38.5	1341		38.5	1335		48.5	1273		48.5	1919		48.5	1753		48.5	979		48.5	1072		24.25	944		48.5	2121		48.5	2726		48.5	3560		48.5	2910
38.52	1182		38.52	1374		38.52	1705		38.52	1348		38.52	1351		48.52	1257		48.52	1921		48.52	1758		48.52	985		48.52	1064		24.26	947		48.52	2112		48.52	2754		48.52	3481		48.52	2917
38.54	1193		38.54	1386		38.54	1717		38.54	1352		38.54	1349		48.54	1265		48.54	1920		48.54	1787		48.54	987		48.54	1068		24.27	948		48.54	2122		48.54	2784		48.54	3513		48.54	2900
38.56	1196		38.56	1390		38.56	1715		38.56	1356		38.56	1346		48.56	1257		48.56	1909		48.56	1774		48.56	1016		48.56	1079		24.28	947		48.56	2133		48.56	2756		48.56	3516		48.56	2916
38.58	1194		38.58	1398		38.58	1708		38.58	1365		38.58	1362		48.58	1249		48.58	1909		48.58	1778		48.58	1029		48.58	1080		24.29	945		48.58	2118		48.58	2715		48.58	3503		48.58	2896
38.6	1209		38.6	1401		38.6	1707		38.6	1367		38.6	1363		48.6	1231		48.6	1912		48.6	1784		48.6	1034		48.6	1073		24.3	931		48.6	2094		48.6	2679		48.6	3514		48.6	2860
38.62	1208		38.62	1409		38.62	1708		38.62	1376		38.62	1371		48.62	1222		48.62	1908		48.62	1794		48.62	1011		48.62	1073		24.31	916		48.62	2092		48.62	2669		48.62	3455		48.62	2867
38.64	1212		38.64	1414		38.64	1718		38.64	1385		38.64	1373		48.64	1202		48.64	1914		48.64	1782		48.64	992		48.64	1077		24.32	911		48.64	2092		48.64	2683		48.64	3441		48.64	2853
38.66	1211		38.66	1422		38.66	1722		38.66	1404		38.66	1384		48.66	1191		48.66	1915		48.66	1742		48.66	978		48.66	1070		24.33	897		48.66	2072		48.66	2658		48.66	3419		48.66	2819
38.68	1232		38.68	1425		38.68	1732		38.68	1416		38.68	1389		48.68	1170		48.68	1918		48.68	1741		48.68	971		48.68	1071		24.34	893		48.68	2048		48.68	2625		48.68	3477		48.68	2821
38.7	1238		38.7	1421		38.7	1733		38.7	1418		38.7	1389		48.7	1197		48.7	1904		48.7	1740		48.7	973		48.7	1068		24.35	900		48.7	2031		48.7	2620		48.7	3375		48.7	2832
38.72	1249		38.72	1421		38.72	1727		38.72	1412		38.72	1384		48.72	1233		48.72	1900		48.72	1731		48.72	975		48.72	1064		24.36	900		48.72	2030		48.72	2584		48.72	3525		48.72	2828
38.74	1246		38.74	1431		38.74	1727		38.74	1414		38.74	1376		48.74	1234		48.74	1917		48.74	1728		48.74	972		48.74	1068		24.37	898		48.74	2032		48.74	2543		48.74	3470		48.74	2830
38.76	1253		38.76	1434		38.76	1736		38.76	1426		38.76	1388		48.76	1231		48.76	1931		48.76	1741		48.76	956		48.76	1062		24.38	896		48.76	2018		48.76	2552		48.76	3342		48.76	2827
38.78	1248		38.78	1437		38.78	1731		38.78	1427		38.78	1383		48.78	1214		48.78	1949		48.78	1768		48.78	941		48.78	1058		24.39	901		48.78	1986		48.78	2592		48.78	3389		48.78	2801
38.8	1238		38.8	1436		38.8	1725		38.8	1418		38.8	1381		48.8	1201		48.8	1986		48.8	1777		48.8	937		48.8	1062		24.4	898		48.8	1967		48.8	2623		48.8	3437		48.8	2795
38.82	1237		38.82	1430		38.82	1720		38.82	1410		38.82	1376		48.82	1180		48.82	2001		48.82	1772		48.82	941		48.82	1071		24.41	902		48.82	1983		48.82	2602		48.82	3444		48.82	2826
38.84	1244		38.84	1424		38.84	1728		38.84	1408		38.84	1371		48.84	1153		48.84	2016		48.84	1783		48.84	961		48.84	1081		24.42	902		48.84	1986		48.84	2553		48.84	3390		48.84	2827
38.86	1240		38.86	1421		38.86	1737		38.86	1412		38.86	1372		48.86	1161		48.86	1992		48.86	1766		48.86	975		48.86	1077		24.43	904		48.86	1964		48.86	2524		48.86	3252		48.86	2797
38.88	1228		38.88	1419		38.88	1756		38.88	1422		38.88	1368		48.88	1174		48.88	1985		48.88	1762		48.88	954		48.88	1079		24.44	912		48.88	1977		48.88	2532		48.88	3276		48.88	2778
38.9	1224		38.9	1411		38.9	1769		38.9	1415		38.9	1358		48.9	1182		48.9	1990		48.9	1733		48.9	950		48.9	1072		24.45	919		48.9	2008		48.9	2550		48.9	3385		48.9	2781
38.92	1237		38.92	1409		38.92	1778		38.92	1417		38.92	1342		48.92	1200		48.92	1975		48.92	1727		48.92	937		48.92	1052		24.46	925		48.92	2001		48.92	2540		48.92	3328		48.92	2780
38.94	1241		38.94	1413		38.94	1785		38.94	1416		38.94	1327		48.94	1200		48.94	1977		48.94	1733		48.94	930		48.94	1046		24.47	925		48.94	1996		48.94	2547		48.94	3365		48.94	2744
38.96	1248		38.96	1419		38.96	1776		38.96	1427		38.96	1329		48.96	1199		48.96	1997		48.96	1749		48.96	922		48.96	1031		24.48	912		48.96	1991		48.96	2556		48.96	3307		48.96	2712
38.98	1250		38.98	1430		38.98	1786		38.98	1440		38.98	1333		48.98	1188		48.98	1998		48.98	1766		48.98	924		48.98	1036		24.49	911		48.98	1966		48.98	2525		48.98	3331		48.98	2693
39	1254		39	1429		39	1782		39	1451		39	1353		49	1183		49	1991		49	1767		49	937		49	1032		24.5	911		49	1959		49	2519		49	3287		49	2711
39.02	1259		39.02	1442		39.02	1771		39.02	1464		39.02	1361		49.02	1179		49.02	1989		49.02	1755		49.02	931		49.02	1038		24.51	917		49.02	1976		49.02	2513		49.02	3247		49.02	2775
39.04	1264		39.04	1447		39.04	1776		39.04	1462		39.04	1375		49.04	1180		49.04	2007		49.04	1752		49.04	934		49.04	1046		24.52	915		49.04	1984		49.04	2491		49.04	3358		49.04	2784
39.06	1280		39.06	1447		39.06	1784		39.06	1472		39.06	1380		49.06	1204		49.06	2008		49.06	1721		49.06	948		49.06	1049		24.53	918		49.06	1974		49.06	2512		49.06	3376		49.06	2740
39.08	1288		39.08	1451		39.08	1792		39.08	1482		39.08	1392		49.08	1226		49.08	2013		49.08	1713		49.08	945		49.08	1035		24.54	922		49.08	1980		49.08	2506		49.08	3288		49.08	2723
39.1	1297		39.1	1448		39.1	1805		39.1	1479		39.1	1400		49.1	1221		49.1	2011		49.1	1721		49.1	943		49.1	1043		24.55	929		49.1	1986		49.1	2477		49.1	3264		49.1	2721
39.12	1288		39.12	1458		39.12	1826		39.12	1476		39.12	1414		49.12	1199		49.12	2032		49.12	1731		49.12	940		49.12	1031		24.56	935		49.12	1971		49.12	2486		49.12	3228		49.12	2727
39.14	1296		39.14	1461		39.14	1837		39.14	1479		39.14	1409		49.14	1182		49.14	2038		49.14	1731		49.14	923		49.14	1034		24.57	938		49.14	1969		49.14	2476		49.14	3258		49.14	2748
39.16	1306		39.16	1453		39.16	1850		39.16	1481		39.16	1407		49.16	1165		49.16	2033		49.16	1728		49.16	912		49.16	1041		24.58	932		49.16	1977		49.16	2472		49.16	3147		49.16	2740
39.18	1313		39.18	1450		39.18	1860		39.18	1485		39.18	1410		49.18	1155		49.18	2045		49.18	1715		49.18	898		49.18	1049		24.59	927		49.18	1953		49.18	2480		49.18	3074		49.18	2695
39.2	1325		39.2	1457		39.2	1857		39.2	1490		39.2	1418		49.2	1148		49.2	2050		49.2	1713		49.2	910		49.2	1059		24.6	923		49.2	1950		49.2	2458		49.2	3143		49.2	2672
39.22	1326		39.22	1457		39.22	1867		39.22	1498		39.22	1416		49.22	1145		49.22	2041		49.22	1706		49.22	903		49.22	1060		24.61	930		49.22	1984		49.22	2442		49.22	3099		49.22	2702
39.24	1324		39.24	1466		39.24	1866		39.24	1497		39.24	1422		49.24	1150		49.24	2038		49.24	1699		49.24	895		49.24	1050		24.62	938		49.24	1966		49.24	2420		49.24	3059		49.24	2733
39.26	1334		39.26	1476		39.26	1868		39.26	1506		39.26	1417		49.26	1149		49.26	2048		49.26	1693		49.26	894		49.26	1043		24.63	940		49.26	1940		49.26	2408		49.26	3063		49.26	2713
39.28	1333		39.28	1481		39.28	1887		39.28	1502		39.28	1419		49.28	1131		49.28	2060		49.28	1693		49.28	891		49.28	1029		24.64	935		49.28	1924		49.28	2405		49.28	2992		49.28	2675
39.3	1334		39.3	1490		39.3	1892		39.3	1516		39.3	1430		49.3	1132		49.3	2067		49.3	1677		49.3	883		49.3	1019		24.65	937		49.3	1874		49.3	2388		49.3	2942		49.3	2678
39.32	1332		39.32	1492		39.32	1894		39.32	1521		39.32	1446		49.32	1119		49.32	2060		49.32	1672		49.32	875		49.32	1011		24.66	943		49.32	1865		49.32	2388		49.32	2972		49.32	2696
39.34	1329		39.34	1489		39.34	1909		39.34	1519		39.34	1464		49.34	1115		49.34	2036		49.34	1653		49.34	864		49.34	998		24.67	937		49.34	1899		49.34	2400		49.34	2912		49.34	2682
39.36	1325		39.36	1493		39.36	1924		39.36	1530		39.36	1480		49.36	1108		49.36	2027		49.36	1673		49.36	863		49.36	1000		24.68	929		49.36	1893		49.36	2388		49.36	2923		49.36	2668
39.38	1340		39.38	1500		39.38	1923		39.38	1551		39.38	1484		49.38	1104		49.38	2006		49.38	1679		49.38	850		49.38	989		24.69	921		49.38	1868		49.38	2349		49.38	2977		49.38	2648
39.4	1356		39.4	1493		39.4	1932		39.4	1544		39.4	1497		49.4	1112		49.4	1996		49.4	1680		49.4	839		49.4	971		24.7	918		49.4	1884		49.4	2328		49.4	2901		49.4	2614
39.42	1363		39.42	1499		39.42	1928		39.42	1549		39.42	1506		49.42	1129		49.42	1980		49.42	1674		49.42	828		49.42	962		24.71	916		49.42	1904		49.42	2347		49.42	2902		49.42	2605
39.44	1377		39.44	1508		39.44	1935		39.44	1559		39.44	1514		49.44	1130		49.44	1960		49.44	1687		49.44	825		49.44	969		24.72	921		49.44	1886		49.44	2371		49.44	2879		49.44	2608
39.46	1378		39.46	1507		39.46	1939		39.46	1559		39.46	1517		49.46	1134		49.46	1979		49.46	1674		49.46	822		49.46	975		24.73	918		49.46	1878		49.46	2334		49.46	2933		49.46	2594
39.48	1391		39.48	1510		39.48	1943		39.48	1550		39.48	1519		49.48	1115		49.48	1994		49.48	1675		49.48	818		49.48	970		24.74	923		49.48	1905		49.48	2272		49.48	2794		49.48	2580
39.5	1400		39.5	1516		39.5	1955		39.5	1564		39.5	1515		49.5	1094		49.5	1992		49.5	1656		49.5	828		49.5	974		24.75	920		49.5	1897		49.5	2288		49.5	2738		49.5	2596
39.52	1412		39.52	1525		39.52	1968		39.52	1569		39.52	1518		49.52	1078		49.52	2018		49.52	1656		49.52	831		49.52	976		24.76	917		49.52	1837		49.52	2340		49.52	2782		49.52	2602
39.54	1419		39.54	1528		39.54	1973		39.54	1591		39.54	1529		49.54	1068		49.54	2018		49.54	1640		49.54	820		49.54	966		24.77	930		49.54	1806		49.54	2346		49.54	2784		49.54	2583
39.56	1432		39.56	1529		39.56	1997		39.56	1595		39.56	1533		49.56	1060		49.56	2008		49.56	1619		49.56	810		49.56	941		24.78	942		49.56	1807		49.56	2329		49.56	2727		49.56	2585
39.58	1437		39.58	1542		39.58	2023		39.58	1595		39.58	1543		49.58	1075		49.58	1965		49.58	1608		49.58	794		49.58	940		24.79	937		49.58	1802		49.58	2321		49.58	2704		49.58	2568
39.6	1452		39.6	1550		39.6	2046		39.6	1610		39.6	1550		49.6	1080		49.6	1923		49.6	1598		49.6	778		49.6	930		24.8	929		49.6	1788		49.6	2294		49.6	2677		49.6	2541
39.62	1459		39.62	1569		39.62	2064		39.62	1617		39.62	1564		49.62	1089		49.62	1908		49.62	1580		49.62	771		49.62	925		24.81	937		49.62	1771		49.62	2252		49.62	2692		49.62	2536
39.64	1459		39.64	1581		39.64	2088		39.64	1610		39.64	1571		49.64	1086		49.64	1890		49.64	1579		49.64	765		49.64	913		24.82	941		49.64	1783		49.64	2259		49.64	2680		49.64	2515
39.66	1457		39.66	1574		39.66	2112		39.66	1617		39.66	1569		49.66	1080		49.66	1883		49.66	1556		49.66	771		49.66	919		24.83	940		49.66	1796		49.66	2300		49.66	2723		49.66	2486
39.68	1453		39.68	1571		39.68	2136		39.68	1623		39.68	1576		49.68	1076		49.68	1901		49.68	1545		49.68	768		49.68	916		24.84	945		49.68	1782		49.68	2294		49.68	2661		49.68	2445
39.7	1448		39.7	1571		39.7	2145		39.7	1613		39.7	1581		49.7	1062		49.7	1916		49.7	1531		49.7	759		49.7	929		24.85	943		49.7	1781		49.7	2265		49.7	2652		49.7	2424
39.72	1458		39.72	1579		39.72	2163		39.72	1625		39.72	1589		49.72	1051		49.72	1932		49.72	1523		49.72	762		49.72	927		24.86	940		49.72	1785		49.72	2258		49.72	2579		49.72	2452
39.74	1465		39.74	1587		39.74	2185		39.74	1641		39.74	1602		49.74	1055		49.74	1919		49.74	1525		49.74	748		49.74	931		24.87	937		49.74	1743		49.74	2260		49.74	2522		49.74	2457
39.76	1486		39.76	1588		39.76	2206		39.76	1642		39.76	1609		49.76	1062		49.76	1894		49.76	1525		49.76	738		49.76	918		24.88	935		49.76	1703		49.76	2230		49.76	2607		49.76	2428
39.78	1496		39.78	1586		39.78	2228		39.78	1650		39.78	1614		49.78	1071		49.78	1871		49.78	1523		49.78	737		49.78	910		24.89	936		49.78	1722		49.78	2194		49.78	2559		49.78	2419
39.8	1513		39.8	1593		39.8	2248		39.8	1654		39.8	1624		49.8	1070		49.8	1856		49.8	1520		49.8	723		49.8	902		24.9	938		49.8	1746		49.8	2207		49.8	2513		49.8	2412
39.82	1532		39.82	1602		39.82	2258		39.82	1668		39.82	1631		49.82	1063		49.82	1837		49.82	1504		49.82	714		49.82	889		24.91	935		49.82	1743		49.82	2235		49.82	2527		49.82	2412
39.84	1549		39.84	1603		39.84	2277		39.84	1680		39.84	1645		49.84	1045		49.84	1827		49.84	1497		49.84	706		49.84	871		24.92	935		49.84	1724		49.84	2237		49.84	2498		49.84	2422
39.86	1557		39.86	1620		39.86	2300		39.86	1689		39.86	1651		49.86	1023		49.86	1805		49.86	1496		49.86	699		49.86	866		24.93	943		49.86	1701		49.86	2202		49.86	2434		49.86	2420
39.88	1560		39.88	1633		39.88	2317		39.88	1694		39.88	1658		49.88	997		49.88	1801		49.88	1481		49.88	692		49.88	851		24.94	941		49.88	1696		49.88	2190		49.88	2404		49.88	2406
39.9	1569		39.9	1641		39.9	2337		39.9	1702		39.9	1664		49.9	987		49.9	1774		49.9	1465		49.9	683		49.9	847		24.95	941		49.9	1691		49.9	2214		49.9	2516		49.9	2358
39.92	1572		39.92	1656		39.92	2351		39.92	1707		39.92	1677		49.92	994		49.92	1760		49.92	1457		49.92	691		49.92	849		24.96	940		49.92	1669		49.92	2186		49.92	2437		49.92	2333
39.94	1574		39.94	1675		39.94	2359		39.94	1722		39.94	1692		49.94	1007		49.94	1761		49.94	1451		49.94	705		49.94	859		24.97	930		49.94	1668		49.94	2120		49.94	2418		49.94	2348
39.96	1584		39.96	1697		39.96	2382		39.96	1746		39.96	1713		49.96	1017		49.96	1763		49.96	1453		49.96	708		49.96	867		24.98	926		49.96	1649		49.96	2098		49.96	2438		49.96	2340
39.98	1594		39.98	1712		39.98	2413		39.98	1748		39.98	1742		49.98	1015		49.98	1766		49.98	1434		49.98	709		49.98	862		24.99	926		49.98	1598		49.98	2145		49.98	2328		49.98	2328
40	1606		40	1724		40	2438		40	1763		40	1754		50	1018		50	1767		50	1437		50	707		50	860		25	924		50	1601		50	2188		50	2340		50	2339
40.02	1624		40.02	1738		40.02	2463		40.02	1786		40.02	1770		50.02	1012		50.02	1754		50.02	1435		50.02	705		50.02	858		25.01	929		50.02	1611		50.02	2167		50.02	2276		50.02	2322
40.04	1639		40.04	1747		40.04	2485		40.04	1803		40.04	1793		50.04	1003		50.04	1754		50.04	1429		50.04	693		50.04	850		25.02	936		50.04	1590		50.04	2143		50.04	2276		50.04	2268
40.06	1663		40.06	1756		40.06	2511		40.06	1824		40.06	1791		50.06	990		50.06	1735		50.06	1434		50.06	685		50.06	839		25.03	946		50.06	1556		50.06	2124		50.06	2339		50.06	2256
40.08	1676		40.08	1761		40.08	2539		40.08	1840		40.08	1795		50.08	979		50.08	1706		50.08	1447		50.08	682		50.08	834		25.04	955		50.08	1519		50.08	2094		50.08	2281		50.08	2280
40.1	1680		40.1	1766		40.1	2571		40.1	1862		40.1	1796		50.1	984		50.1	1684		50.1	1442		50.1	671		50.1	822		25.05	957		50.1	1532		50.1	2078		50.1	2318		50.1	2269
40.12	1677		40.12	1773		40.12	2594		40.12	1864		40.12	1805		50.12	982		50.12	1665		50.12	1444		50.12	665		50.12	810		25.06	951		50.12	1556		50.12	2074		50.12	2301		50.12	2255
40.14	1687		40.14	1782		40.14	2634		40.14	1871		40.14	1810		50.14	980		50.14	1673		50.14	1435		50.14	668		50.14	804		25.07	941		50.14	1538		50.14	2079		50.14	2303		50.14	2264
40.16	1696		40.16	1792		40.16	2661		40.16	1875		40.16	1810		50.16	985		50.16	1669		50.16	1438		50.16	665		50.16	806		25.08	933		50.16	1524		50.16	2079		50.16	2243		50.16	2247
40.18	1699		40.18	1808		40.18	2696		40.18	1872		40.18	1816		50.18	976		50.18	1661		50.18	1418		50.18	670		50.18	802		25.09	929		50.18	1532		50.18	2094		50.18	2209		50.18	2218
40.2	1707		40.2	1832		40.2	2735		40.2	1869		40.2	1832		50.2	976		50.2	1648		50.2	1397		50.2	662		50.2	811		25.1	930		50.2	1522		50.2	2108		50.2	2282		50.2	2230
40.22	1720		40.22	1861		40.22	2760		40.22	1860		40.22	1853		50.22	971		50.22	1632		50.22	1392		50.22	654		50.22	823		25.11	932		50.22	1496		50.22	2064		50.22	2313		50.22	2224
40.24	1723		40.24	1886		40.24	2791		40.24	1872		40.24	1878		50.24	958		50.24	1610		50.24	1386		50.24	642		50.24	831		25.12	929		50.24	1494		50.24	2026		50.24	2250		50.24	2174
40.26	1737		40.26	1919		40.26	2822		40.26	1881		40.26	1899		50.26	941		50.26	1607		50.26	1361		50.26	630		50.26	833		25.13	930		50.26	1504		50.26	2040		50.26	2293		50.26	2159
40.28	1754		40.28	1938		40.28	2841		40.28	1891		40.28	1922		50.28	940		50.28	1609		50.28	1352		50.28	630		50.28	835		25.14	928		50.28	1496		50.28	2041		50.28	2318		50.28	2181
40.3	1781		40.3	1975		40.3	2846		40.3	1916		40.3	1933		50.3	942		50.3	1613		50.3	1361		50.3	638		50.3	827		25.15	927		50.3	1495		50.3	2026		50.3	2293		50.3	2199
40.32	1812		40.32	1994		40.32	2860		40.32	1937		40.32	1948		50.32	942		50.32	1616		50.32	1362		50.32	637		50.32	823		25.16	931		50.32	1507		50.32	2035		50.32	2259		50.32	2215
40.34	1832		40.34	2019		40.34	2862		40.34	1961		40.34	1964		50.34	955		50.34	1608		50.34	1346		50.34	635		50.34	800		25.17	937		50.34	1508		50.34	2054		50.34	2188		50.34	2230
40.36	1854		40.36	2046		40.36	2869		40.36	1990		40.36	1976		50.36	959		50.36	1593		50.36	1322		50.36	621		50.36	797		25.18	934		50.36	1505		50.36	2080		50.36	2197		50.36	2219
40.38	1883		40.38	2053		40.38	2907		40.38	2009		40.38	1981		50.38	970		50.38	1574		50.38	1311		50.38	606		50.38	800		25.19	923		50.38	1495		50.38	2088		50.38	2222		50.38	2203
40.4	1896		40.4	2070		40.4	2935		40.4	2021		40.4	1988		50.4	965		50.4	1564		50.4	1316		50.4	597		50.4	799		25.2	920		50.4	1503		50.4	2056		50.4	2234		50.4	2242
40.42	1914		40.42	2084		40.42	2974		40.42	2028		40.42	2008		50.42	941		50.42	1559		50.42	1323		50.42	600		50.42	804		25.21	928		50.42	1506		50.42	2034		50.42	2146		50.42	2256
40.44	1923		40.44	2092		40.44	3016		40.44	2037		40.44	2023		50.44	941		50.44	1544		50.44	1319		50.44	607		50.44	801		25.22	930		50.44	1476		50.44	2028		50.44	2190		50.44	2180
40.46	1922		40.46	2103		40.46	3042		40.46	2043		40.46	2053		50.46	924		50.46	1542		50.46	1314		50.46	621		50.46	792		25.23	937		50.46	1461		50.46	2015		50.46	2197		50.46	2150
40.48	1920		40.48	2112		40.48	3082		40.48	2055		40.48	2076		50.48	913		50.48	1551		50.48	1310		50.48	633		50.48	789		25.24	936		50.48	1452		50.48	2013		50.48	2180		50.48	2163
40.5	1924		40.5	2132		40.5	3108		40.5	2081		40.5	2081		50.5	908		50.5	1547		50.5	1297		50.5	639		50.5	772		25.25	935		50.5	1464		50.5	2038		50.5	2160		50.5	2134
40.52	1933		40.52	2150		40.52	3124		40.52	2100		40.52	2093		50.52	904		50.52	1540		50.52	1280		50.52	634		50.52	765		25.26	924		50.52	1484		50.52	2043		50.52	2138		50.52	2120
40.54	1950		40.54	2185		40.54	3133		40.54	2113		40.54	2112		50.54	901		50.54	1531		50.54	1270		50.54	622		50.54	767		25.27	916		50.54	1470		50.54	1998		50.54	2236		50.54	2110
40.56	1964		40.56	2207		40.56	3155		40.56	2116		40.56	2117		50.56	904		50.56	1528		50.56	1287		50.56	617		50.56	769		25.28	925		50.56	1440		50.56	1991		50.56	2241		50.56	2107
40.58	1971		40.58	2240		40.58	3158		40.58	2128		40.58	2133		50.58	909		50.58	1518		50.58	1293		50.58	614		50.58	777		25.29	931		50.58	1440		50.58	2009		50.58	2203		50.58	2129
40.6	1992		40.6	2268		40.6	3182		40.6	2137		40.6	2143		50.6	923		50.6	1512		50.6	1276		50.6	610		50.6	787		25.3	917		50.6	1475		50.6	1970		50.6	2206		50.6	2124
40.62	2009		40.62	2269		40.62	3226		40.62	2142		40.62	2155		50.62	926		50.62	1505		50.62	1261		50.62	601		50.62	788		25.31	915		50.62	1481		50.62	1930		50.62	2188		50.62	2119
40.64	2027		40.64	2296		40.64	3258		40.64	2160		40.64	2175		50.64	929		50.64	1487		50.64	1267		50.64	605		50.64	796		25.32	917		50.64	1449		50.64	1930		50.64	2081		50.64	2147
40.66	2054		40.66	2323		40.66	3289		40.66	2159		40.66	2193		50.66	922		50.66	1465		50.66	1260		50.66	608		50.66	799		25.33	929		50.66	1426		50.66	1954		50.66	2115		50.66	2149
40.68	2064		40.68	2343		40.68	3320		40.68	2162		40.68	2204		50.68	911		50.68	1451		50.68	1262		50.68	607		50.68	799		25.34	936		50.68	1428		50.68	1964		50.68	2169		50.68	2114
40.7	2078		40.7	2380		40.7	3348		40.7	2173		40.7	2219		50.7	886		50.7	1448		50.7	1274		50.7	613		50.7	786		25.35	940		50.7	1443		50.7	1942		50.7	2115		50.7	2066
40.72	2098		40.72	2413		40.72	3378		40.72	2180		40.72	2227		50.72	887		50.72	1455		50.72	1285		50.72	612		50.72	775		25.36	941		50.72	1445		50.72	1927		50.72	2076		50.72	2036
40.74	2105		40.74	2451		40.74	3407		40.74	2202		40.74	2229		50.74	891		50.74	1479		50.74	1276		50.74	613		50.74	763		25.37	941		50.74	1422		50.74	1928		50.74	2128		50.74	2066
40.76	2108		40.76	2490		40.76	3418		40.76	2221		40.76	2236		50.76	887		50.76	1499		50.76	1252		50.76	620		50.76	761		25.38	927		50.76	1387		50.76	1949		50.76	2114		50.76	2107
40.78	2119		40.78	2519		40.78	3418		40.78	2238		40.78	2251		50.78	896		50.78	1499		50.78	1240		50.78	608		50.78	752		25.39	926		50.78	1364		50.78	1954		50.78	2076		50.78	2138
40.8	2109		40.8	2552		40.8	3424		40.8	2252		40.8	2257		50.8	899		50.8	1487		50.8	1233		50.8	610		50.8	769		25.4	934		50.8	1368		50.8	1924		50.8	2058		50.8	2150
40.82	2115		40.82	2597		40.82	3433		40.82	2277		40.82	2272		50.82	903		50.82	1471		50.82	1214		50.82	608		50.82	776		25.41	933		50.82	1390		50.82	1917		50.82	2135		50.82	2105
40.84	2124		40.84	2631		40.84	3430		40.84	2288		40.84	2274		50.84	891		50.84	1471		50.84	1220		50.84	611		50.84	784		25.42	926		50.84	1402		50.84	1958		50.84	2112		50.84	2073
40.86	2134		40.86	2654		40.86	3433		40.86	2310		40.86	2284		50.86	883		50.86	1459		50.86	1224		50.86	604		50.86	778		25.43	928		50.86	1389		50.86	1998		50.86	2083		50.86	2100
40.88	2154		40.88	2682		40.88	3440		40.88	2329		40.88	2287		50.88	891		50.88	1451		50.88	1226		50.88	592		50.88	780		25.44	933		50.88	1359		50.88	1994		50.88	2032		50.88	2110
40.9	2157		40.9	2708		40.9	3456		40.9	2341		40.9	2295		50.9	898		50.9	1449		50.9	1218		50.9	588		50.9	771		25.45	940		50.9	1366		50.9	1985		50.9	1971		50.9	2080
40.92	2168		40.92	2732		40.92	3480		40.92	2364		40.92	2311		50.92	906		50.92	1435		50.92	1197		50.92	594		50.92	755		25.46	937		50.92	1394		50.92	1994		50.92	2044		50.92	2056
40.94	2179		40.94	2768		40.94	3498		40.94	2386		40.94	2309		50.94	906		50.94	1420		50.94	1195		50.94	588		50.94	746		25.47	932		50.94	1373		50.94	1971		50.94	2129		50.94	2035
40.96	2197		40.96	2790		40.96	3512		40.96	2392		40.96	2314		50.96	901		50.96	1403		50.96	1191		50.96	590		50.96	750		25.48	932		50.96	1342		50.96	1926		50.96	2097		50.96	2001
40.98	2200		40.98	2812		40.98	3526		40.98	2410		40.98	2334		50.98	894		50.98	1409		50.98	1191		50.98	593		50.98	752		25.49	939		50.98	1344		50.98	1910		50.98	2052		50.98	1991
41	2202		41	2843		41	3515		41	2431		41	2337		51	884		51	1427		51	1209		51	592		51	757		25.5	929		51	1350		51	1918		51	2072		51	2016
41.02	2220		41.02	2857		41.02	3505		41.02	2456		41.02	2353		51.02	880		51.02	1431		51.02	1222		51.02	583		51.02	757		25.51	927		51.02	1338		51.02	1904		51.02	2075		51.02	2022
41.04	2218		41.04	2897		41.04	3508		41.04	2470		41.04	2371		51.04	885		51.04	1436		51.04	1227		51.04	583		51.04	765		25.52	926		51.04	1342		51.04	1878		51.04	2039		51.04	2044
41.06	2225		41.06	2930		41.06	3508		41.06	2497		41.06	2383		51.06	889		51.06	1441		51.06	1226		51.06	585		51.06	768		25.53	924		51.06	1368		51.06	1881		51.06	2027		51.06	2070
41.08	2230		41.08	2951		41.08	3516		41.08	2491		41.08	2395		51.08	902		51.08	1428		51.08	1208		51.08	588		51.08	769		25.54	931		51.08	1370		51.08	1889		51.08	2007		51.08	2038
41.1	2246		41.1	2965		41.1	3547		41.1	2497		41.1	2394		51.1	901		51.1	1415		51.1	1211		51.1	590		51.1	771		25.55	931		51.1	1357		51.1	1877		51.1	2127		51.1	2020
41.12	2249		41.12	2979		41.12	3567		41.12	2515		41.12	2392		51.12	901		51.12	1406		51.12	1203		51.12	587		51.12	770		25.56	933		51.12	1350		51.12	1864		51.12	2037		51.12	2026
41.14	2258		41.14	2992		41.14	3580		41.14	2529		41.14	2402		51.14	902		51.14	1410		51.14	1198		51.14	586		51.14	770		25.57	924		51.14	1333		51.14	1884		51.14	2069		51.14	2011
41.16	2268		41.16	3028		41.16	3599		41.16	2546		41.16	2399		51.16	908		51.16	1403		51.16	1206		51.16	576		51.16	752		25.58	918		51.16	1331		51.16	1926		51.16	1972		51.16	1994
41.18	2275		41.18	3064		41.18	3583		41.18	2556		41.18	2399		51.18	923		51.18	1406		51.18	1212		51.18	568		51.18	739		25.59	919		51.18	1337		51.18	1937		51.18	2053		51.18	1997
41.2	2296		41.2	3094		41.2	3586		41.2	2566		41.2	2407		51.2	923		51.2	1408		51.2	1211		51.2	569		51.2	743		25.6	921		51.2	1335		51.2	1910		51.2	2042		51.2	2008
41.22	2301		41.22	3118		41.22	3586		41.22	2583		41.22	2430		51.22	912		51.22	1401		51.22	1199		51.22	574		51.22	749		25.61	921		51.22	1339		51.22	1901		51.22	1966		51.22	2003
41.24	2311		41.24	3145		41.24	3567		41.24	2601		41.24	2440		51.24	908		51.24	1389		51.24	1198		51.24	584		51.24	757		25.62	917		51.24	1340		51.24	1932		51.24	2056		51.24	2005
41.26	2332		41.26	3158		41.26	3550		41.26	2628		41.26	2465		51.26	908		51.26	1392		51.26	1202		51.26	586		51.26	759		25.63	922		51.26	1345		51.26	1930		51.26	2003		51.26	2004
41.28	2325		41.28	3188		41.28	3546		41.28	2639		41.28	2477		51.28	895		51.28	1387		51.28	1201		51.28	588		51.28	749		25.64	922		51.28	1339		51.28	1898		51.28	2005		51.28	1984
41.3	2335		41.3	3199		41.3	3539		41.3	2644		41.3	2480		51.3	889		51.3	1379		51.3	1190		51.3	587		51.3	750		25.65	935		51.3	1325		51.3	1895		51.3	2004		51.3	1979
41.32	2334		41.32	3223		41.32	3537		41.32	2617		41.32	2486		51.32	891		51.32	1395		51.32	1195		51.32	590		51.32	737		25.66	952		51.32	1326		51.32	1912		51.32	1987		51.32	1969
41.34	2334		41.34	3241		41.34	3525		41.34	2619		41.34	2460		51.34	892		51.34	1401		51.34	1203		51.34	597		51.34	737		25.67	950		51.34	1338		51.34	1898		51.34	2078		51.34	1947
41.36	2326		41.36	3280		41.36	3517		41.36	2619		41.36	2456		51.36	879		51.36	1402		51.36	1197		51.36	601		51.36	748		25.68	954		51.36	1340		51.36	1867		51.36	2050		51.36	1940
41.38	2329		41.38	3312		41.38	3515		41.38	2623		41.38	2455		51.38	881		51.38	1392		51.38	1195		51.38	597		51.38	755		25.69	941		51.38	1311		51.38	1872		51.38	2034		51.38	1943
41.4	2315		41.4	3350		41.4	3515		41.4	2617		41.4	2442		51.4	891		51.4	1393		51.4	1195		51.4	592		51.4	751		25.7	934		51.4	1286		51.4	1882		51.4	1948		51.4	1955
41.42	2314		41.42	3380		41.42	3494		41.42	2618		41.42	2436		51.42	908		51.42	1395		51.42	1175		51.42	586		51.42	750		25.71	932		51.42	1299		51.42	1886		51.42	1996		51.42	1950
41.44	2318		41.44	3406		41.44	3503		41.44	2634		41.44	2437		51.44	909		51.44	1387		51.44	1177		51.44	583		51.44	741		25.72	925		51.44	1327		51.44	1904		51.44	2084		51.44	1926
41.46	2323		41.46	3403		41.46	3502		41.46	2653		41.46	2456		51.46	912		51.46	1373		51.46	1165		51.46	575		51.46	745		25.73	926		51.46	1330		51.46	1893		51.46	2049		51.46	1940
41.48	2332		41.48	3406		41.48	3498		41.48	2661		41.48	2452		51.48	914		51.48	1382		51.48	1174		51.48	583		51.48	734		25.74	921		51.48	1321		51.48	1854		51.48	2137		51.48	1960
41.5	2339		41.5	3398		41.5	3491		41.5	2674		41.5	2452		51.5	893		51.5	1367		51.5	1167		51.5	589		51.5	729		25.75	917		51.5	1314		51.5	1854		51.5	2027		51.5	1950
41.52	2333		41.52	3386		41.52	3483		41.52	2673		41.52	2446		51.52	872		51.52	1374		51.52	1158		51.52	589		51.52	729		25.76	914		51.52	1306		51.52	1878		51.52	2062		51.52	1970
41.54	2353		41.54	3387		41.54	3476		41.54	2663		41.54	2423		51.54	871		51.54	1371		51.54	1158		51.54	577		51.54	736		25.77	924		51.54	1339		51.54	1880		51.54	2042		51.54	1989
41.56	2344		41.56	3385		41.56	3461		41.56	2643		41.56	2413		51.56	868		51.56	1384		51.56	1146		51.56	570		51.56	729		25.78	927		51.56	1364		51.56	1890		51.56	2053		51.56	1956
41.58	2331		41.58	3385		41.58	3458		41.58	2635		41.58	2399		51.58	858		51.58	1380		51.58	1136		51.58	568		51.58	733		25.79	929		51.58	1344		51.58	1908		51.58	2024		51.58	1928
41.6	2321		41.6	3415		41.6	3456		41.6	2628		41.6	2402		51.6	852		51.6	1377		51.6	1156		51.6	574		51.6	742		25.8	932		51.6	1346		51.6	1912		51.6	1969		51.6	1954
41.62	2312		41.62	3413		41.62	3459		41.62	2618		41.62	2395		51.62	865		51.62	1366		51.62	1165		51.62	567		51.62	744		25.81	919		51.62	1359		51.62	1911		51.62	2043		51.62	2011
41.64	2295		41.64	3404		41.64	3434		41.64	2598		41.64	2390		51.64	873		51.64	1354		51.64	1185		51.64	576		51.64	728		25.82	922		51.64	1349		51.64	1903		51.64	2090		51.64	2022
41.66	2279		41.66	3414		41.66	3410		41.66	2600		41.66	2385		51.66	872		51.66	1360		51.66	1185		51.66	574		51.66	725		25.83	929		51.66	1334		51.66	1901		51.66	2058		51.66	1990
41.68	2261		41.68	3417		41.68	3395		41.68	2592		41.68	2398		51.68	874		51.68	1371		51.68	1186		51.68	574		51.68	719		25.84	935		51.68	1358		51.68	1897		51.68	2018		51.68	1978
41.7	2249		41.7	3401		41.7	3373		41.7	2590		41.7	2418		51.7	875		51.7	1364		51.7	1195		51.7	572		51.7	719		25.85	939		51.7	1376		51.7	1895		51.7	2028		51.7	1984
41.72	2240		41.72	3399		41.72	3368		41.72	2569		41.72	2407		51.72	867		51.72	1374		51.72	1184		51.72	572		51.72	714		25.86	938		51.72	1354		51.72	1901		51.72	2044		51.72	1973
41.74	2230		41.74	3382		41.74	3366		41.74	2556		41.74	2408		51.74	860		51.74	1365		51.74	1180		51.74	573		51.74	721		25.87	939		51.74	1334		51.74	1890		51.74	1969		51.74	1957
41.76	2222		41.76	3375		41.76	3348		41.76	2548		41.76	2392		51.76	860		51.76	1372		51.76	1186		51.76	579		51.76	732		25.88	943		51.76	1315		51.76	1872		51.76	2044		51.76	1966
41.78	2217		41.78	3379		41.78	3350		41.78	2540		41.78	2370		51.78	878		51.78	1370		51.78	1167		51.78	575		51.78	742		25.89	942		51.78	1311		51.78	1852		51.78	2008		51.78	1973
41.8	2205		41.8	3358		41.8	3336		41.8	2536		41.8	2361		51.8	883		51.8	1357		51.8	1156		51.8	580		51.8	749		25.9	942		51.8	1305		51.8	1831		51.8	1983		51.8	1975
41.82	2192		41.82	3356		41.82	3335		41.82	2525		41.82	2351		51.82	886		51.82	1365		51.82	1162		51.82	577		51.82	758		25.91	945		51.82	1301		51.82	1820		51.82	1975		51.82	1975
41.84	2175		41.84	3354		41.84	3318		41.84	2522		41.84	2342		51.84	888		51.84	1350		51.84	1160		51.84	578		51.84	743		25.92	938		51.84	1312		51.84	1827		51.84	1933		51.84	1949
41.86	2173		41.86	3334		41.86	3321		41.86	2520		41.86	2325		51.86	866		51.86	1346		51.86	1173		51.86	580		51.86	743		25.93	934		51.86	1298		51.86	1846		51.86	1994		51.86	1947
41.88	2167		41.88	3319		41.88	3291		41.88	2522		41.88	2314		51.88	864		51.88	1345		51.88	1166		51.88	571		51.88	734		25.94	930		51.88	1300		51.88	1837		51.88	1947		51.88	1964
41.9	2152		41.9	3301		41.9	3269		41.9	2540		41.9	2322		51.9	869		51.9	1350		51.9	1176		51.9	565		51.9	724		25.95	921		51.9	1318		51.9	1804		51.9	2040		51.9	1951
41.92	2145		41.92	3272		41.92	3237		41.92	2551		41.92	2331		51.92	874		51.92	1366		51.92	1173		51.92	569		51.92	717		25.96	922		51.92	1308		51.92	1794		51.92	2021		51.92	1938
41.94	2137		41.94	3248		41.94	3216		41.94	2548		41.94	2349		51.94	889		51.94	1373		51.94	1141		51.94	572		51.94	726		25.97	915		51.94	1291		51.94	1794		51.94	1957		51.94	1948
41.96	2125		41.96	3223		41.96	3201		41.96	2532		41.96	2351		51.96	900		51.96	1375		51.96	1131		51.96	578		51.96	744		25.98	917		51.96	1287		51.96	1812		51.96	1955		51.96	1958
41.98	2115		41.98	3193		41.98	3205		41.98	2512		41.98	2346		51.98	901		51.98	1379		51.98	1143		51.98	583		51.98	748		25.99	919		51.98	1294		51.98	1855		51.98	2033		51.98	1954
42	2109		42	3165		42	3180		42	2504		42	2337		52	906		52	1369		52	1149		52	580		52	739		26	920		52	1278		52	1872		52	2022		52	1947
42.02	2111		42.02	3138		42.02	3145		42.02	2476		42.02	2327		52.02	895		52.02	1380		52.02	1165		52.02	581		52.02	744		26.01	921		52.02	1267		52.02	1868		52.02	2071		52.02	1943
42.04	2117		42.04	3101		42.04	3130		42.04	2451		42.04	2304		52.04	893		52.04	1360		52.04	1180		52.04	572		52.04	744		26.02	916		52.04	1295		52.04	1857		52.04	2002		52.04	1945
42.06	2108		42.06	3087		42.06	3125		42.06	2416		42.06	2288		52.06	881		52.06	1352		52.06	1185		52.06	571		52.06	741		26.03	914		52.06	1318		52.06	1825		52.06	1983		52.06	1944
42.08	2092		42.08	3078		42.08	3115		42.08	2387		42.08	2280		52.08	858		52.08	1339		52.08	1173		52.08	569		52.08	729		26.04	915		52.08	1335		52.08	1784		52.08	1961		52.08	1949
42.1	2095		42.1	3070		42.1	3110		42.1	2370		42.1	2252		52.1	855		52.1	1335		52.1	1144		52.1	565		52.1	735		26.05	922		52.1	1358		52.1	1773		52.1	1980		52.1	1965
42.12	2080		42.12	3054		42.12	3080		42.12	2345		42.12	2243		52.12	852		52.12	1341		52.12	1138		52.12	564		52.12	737		26.06	919		52.12	1354		52.12	1792		52.12	1985		52.12	1951
42.14	2056		42.14	3026		42.14	3066		42.14	2333		42.14	2231		52.14	850		52.14	1342		52.14	1135		52.14	559		52.14	732		26.07	917		52.14	1316		52.14	1809		52.14	2021		52.14	1928
42.16	2048		42.16	3009		42.16	3050		42.16	2334		42.16	2211		52.16	865		52.16	1348		52.16	1129		52.16	563		52.16	730		26.08	917		52.16	1272		52.16	1826		52.16	2068		52.16	1926
42.18	2025		42.18	3006		42.18	3034		42.18	2326		42.18	2212		52.18	870		52.18	1353		52.18	1148		52.18	565		52.18	724		26.09	911		52.18	1252		52.18	1851		52.18	2017		52.18	1943
42.2	1991		42.2	2979		42.2	3026		42.2	2331		42.2	2199		52.2	871		52.2	1349		52.2	1166		52.2	562		52.2	730		26.1	909		52.2	1262		52.2	1868		52.2	1969		52.2	1985
42.22	1970		42.22	2960		42.22	3029		42.22	2327		42.22	2192		52.22	852		52.22	1361		52.22	1177		52.22	568		52.22	726		26.11	909		52.22	1284		52.22	1840		52.22	1972		52.22	1961
42.24	1965		42.24	2920		42.24	3010		42.24	2322		42.24	2178		52.24	841		52.24	1363		52.24	1184		52.24	566		52.24	719		26.12	902		52.24	1300		52.24	1772		52.24	1974		52.24	1897
42.26	1952		42.26	2897		42.26	2976		42.26	2315		42.26	2161		52.26	843		52.26	1374		52.26	1172		52.26	570		52.26	721		26.13	897		52.26	1314		52.26	1740		52.26	1954		52.26	1924
42.28	1942		42.28	2860		42.28	2972		42.28	2320		42.28	2145		52.28	846		52.28	1378		52.28	1164		52.28	572		52.28	724		26.14	888		52.28	1332		52.28	1777		52.28	1980		52.28	1990
42.3	1932		42.3	2843		42.3	2963		42.3	2304		42.3	2134		52.3	843		52.3	1366		52.3	1147		52.3	575		52.3	728		26.15	894		52.3	1332		52.3	1812		52.3	2001		52.3	1971
42.32	1925		42.32	2824		42.32	2951		42.32	2281		42.32	2133		52.32	854		52.32	1360		52.32	1128		52.32	579		52.32	731		26.16	905		52.32	1308		52.32	1824		52.32	1975		52.32	1931
42.34	1917		42.34	2778		42.34	2931		42.34	2260		42.34	2115		52.34	853		52.34	1351		52.34	1118		52.34	572		52.34	727		26.17	914		52.34	1290		52.34	1829		52.34	1973		52.34	1954
42.36	1900		42.36	2743		42.36	2897		42.36	2218		42.36	2104		52.36	856		52.36	1367		52.36	1112		52.36	580		52.36	733		26.18	921		52.36	1283		52.36	1804		52.36	1984		52.36	1981
42.38	1885		42.38	2706		42.38	2885		42.38	2195		42.38	2082		52.38	844		52.38	1375		52.38	1125		52.38	582		52.38	721		26.19	919		52.38	1278		52.38	1786		52.38	1993		52.38	1979
42.4	1876		42.4	2675		42.4	2876		42.4	2174		42.4	2068		52.4	852		52.4	1360		52.4	1138		52.4	584		52.4	724		26.2	921		52.4	1285		52.4	1814		52.4	2053		52.4	1982
42.42	1859		42.42	2640		42.42	2848		42.42	2158		42.42	2068		52.42	871		52.42	1357		52.42	1147		52.42	584		52.42	727		26.21	926		52.42	1298		52.42	1826		52.42	2103		52.42	1996
42.44	1838		42.44	2599		42.44	2832		42.44	2143		42.44	2052		52.44	880		52.44	1357		52.44	1158		52.44	573		52.44	727		26.22	925		52.44	1295		52.44	1821		52.44	2070		52.44	2006
42.46	1828		42.46	2579		42.46	2806		42.46	2120		42.46	2047		52.46	884		52.46	1345		52.46	1170		52.46	567		52.46	736		26.23	926		52.46	1292		52.46	1834		52.46	2041		52.46	1998
42.48	1820		42.48	2548		42.48	2793		42.48	2093		42.48	2040		52.48	895		52.48	1345		52.48	1187		52.48	565		52.48	735		26.24	924		52.48	1309		52.48	1801		52.48	2017		52.48	1960
42.5	1796		42.5	2528		42.5	2778		42.5	2100		42.5	2039		52.5	899		52.5	1354		52.5	1196		52.5	573		52.5	723		26.25	920		52.5	1314		52.5	1746		52.5	2020		52.5	1949
42.52	1793		42.52	2497		42.52	2765		42.52	2087		42.52	2025		52.52	894		52.52	1380		52.52	1204		52.52	579		52.52	723		26.26	924		52.52	1290		52.52	1739		52.52	2009		52.52	1964
42.54	1787		42.54	2475		42.54	2756		42.54	2063		42.54	2013		52.54	872		52.54	1389		52.54	1197		52.54	577		52.54	720		26.27	921		52.54	1260		52.54	1766		52.54	2031		52.54	1964
42.56	1768		42.56	2444		42.56	2744		42.56	2046		42.56	2000		52.56	877		52.56	1385		52.56	1192		52.56	581		52.56	733		26.28	923		52.56	1245		52.56	1805		52.56	2015		52.56	2004
42.58	1755		42.58	2405		42.58	2722		42.58	2037		42.58	1980		52.58	891		52.58	1390		52.58	1178		52.58	574		52.58	734		26.29	923		52.58	1249		52.58	1820		52.58	1988		52.58	2022
42.6	1740		42.6	2388		42.6	2698		42.6	2035		42.6	1959		52.6	885		52.6	1392		52.6	1170		52.6	574		52.6	736		26.3	921		52.6	1278		52.6	1809		52.6	1980		52.6	1961
42.62	1726		42.62	2359		42.62	2698		42.62	2035		42.62	1938		52.62	873		52.62	1378		52.62	1161		52.62	584		52.62	747		26.31	923		52.62	1310		52.62	1809		52.62	1923		52.62	1923
42.64	1702		42.64	2338		42.64	2678		42.64	2018		42.64	1932		52.64	862		52.64	1363		52.64	1156		52.64	591		52.64	739		26.32	936		52.64	1318		52.64	1820		52.64	2025		52.64	1927
42.66	1683		42.66	2302		42.66	2643		42.66	2019		42.66	1917		52.66	850		52.66	1346		52.66	1153		52.66	596		52.66	725		26.33	939		52.66	1320		52.66	1800		52.66	2003		52.66	1939
42.68	1664		42.68	2278		42.68	2608		42.68	2009		42.68	1899		52.68	838		52.68	1343		52.68	1150		52.68	588		52.68	719		26.34	938		52.68	1332		52.68	1792		52.68	1941		52.68	1957
42.7	1636		42.7	2253		42.7	2570		42.7	1997		42.7	1894		52.7	827		52.7	1335		52.7	1147		52.7	583		52.7	721		26.35	930		52.7	1331		52.7	1824		52.7	1973		52.7	1984
42.72	1618		42.72	2221		42.72	2539		42.72	1983		42.72	1886		52.72	837		52.72	1350		52.72	1160		52.72	580		52.72	730		26.36	915		52.72	1299		52.72	1832		52.72	1982		52.72	2024
42.74	1595		42.74	2203		42.74	2505		42.74	1973		42.74	1879		52.74	856		52.74	1367		52.74	1171		52.74	569		52.74	729		26.37	901		52.74	1285		52.74	1820		52.74	1956		52.74	2022
42.76	1577		42.76	2172		42.76	2470		42.76	1935		42.76	1860		52.76	875		52.76	1374		52.76	1183		52.76	574		52.76	733		26.38	898		52.76	1301		52.76	1831		52.76	2035		52.76	1974
42.78	1562		42.78	2130		42.78	2461		42.78	1919		42.78	1852		52.78	881		52.78	1382		52.78	1198		52.78	576		52.78	744		26.39	889		52.78	1294		52.78	1863		52.78	2032		52.78	1958
42.8	1552		42.8	2095		42.8	2459		42.8	1896		42.8	1843		52.8	888		52.8	1382		52.8	1197		52.8	570		52.8	745		26.4	885		52.8	1281		52.8	1855		52.8	1990		52.8	1947
42.82	1555		42.82	2068		42.82	2444		42.82	1885		42.82	1836		52.82	880		52.82	1362		52.82	1193		52.82	566		52.82	749		26.41	879		52.82	1277		52.82	1802		52.82	1986		52.82	1930
42.84	1560		42.84	2045		42.84	2446		42.84	1881		42.84	1826		52.84	887		52.84	1350		52.84	1187		52.84	554		52.84	748		26.42	882		52.84	1274		52.84	1779		52.84	1972		52.84	1942
42.86	1568		42.86	2021		42.86	2461		42.86	1865		42.86	1816		52.86	888		52.86	1351		52.86	1178		52.86	551		52.86	746		26.43	898		52.86	1294		52.86	1796		52.86	1937		52.86	1958
42.88	1560		42.88	2005		42.88	2440		42.88	1843		42.88	1813		52.88	879		52.88	1363		52.88	1181		52.88	553		52.88	751		26.44	911		52.88	1294		52.88	1812		52.88	2013		52.88	1984
42.9	1552		42.9	1976		42.9	2426		42.9	1827		42.9	1792		52.9	878		52.9	1371		52.9	1169		52.9	560		52.9	750		26.45	919		52.9	1282		52.9	1823		52.9	2052		52.9	2000
42.92	1546		42.92	1957		42.92	2401		42.92	1812		42.92	1776		52.92	878		52.92	1368		52.92	1159		52.92	573		52.92	741		26.46	927		52.92	1309		52.92	1842		52.92	2158		52.92	1983
42.94	1534		42.94	1933		42.94	2374		42.94	1804		42.94	1763		52.94	881		52.94	1375		52.94	1158		52.94	582		52.94	745		26.47	927		52.94	1329		52.94	1872		52.94	2053		52.94	1990
42.96	1533		42.96	1910		42.96	2343		42.96	1786		42.96	1736		52.96	874		52.96	1380		52.96	1151		52.96	588		52.96	737		26.48	923		52.96	1330		52.96	1896		52.96	2067		52.96	1996
42.98	1523		42.98	1896		42.98	2315		42.98	1774		42.98	1724		52.98	860		52.98	1372		52.98	1163		52.98	588		52.98	730		26.49	919		52.98	1303		52.98	1877		52.98	1989		52.98	1968
43	1503		43	1864		43	2298		43	1749		43	1706		53	870		53	1371		53	1168		53	575		53	729		26.5	921		53	1264		53	1824		53	2028		53	1940
43.02	1488		43.02	1833		43.02	2282		43.02	1739		43.02	1700		53.02	881		53.02	1381		53.02	1173		53.02	573		53.02	724		26.51	916		53.02	1282		53.02	1808		53.02	2000		53.02	1937
43.04	1480		43.04	1816		43.04	2262		43.04	1726		43.04	1701		53.04	886		53.04	1384		53.04	1178		53.04	572		53.04	724		26.52	916		53.04	1313		53.04	1844		53.04	2003		53.04	1964
43.06	1473		43.06	1796		43.06	2228		43.06	1722		43.06	1696		53.06	888		53.06	1388		53.06	1182		53.06	581		53.06	725		26.53	913		53.06	1314		53.06	1871		53.06	1966		53.06	1983
43.08	1465		43.08	1785		43.08	2210		43.08	1716		43.08	1689		53.08	890		53.08	1403		53.08	1186		53.08	581		53.08	727		26.54	920		53.08	1315		53.08	1880		53.08	2024		53.08	1965
43.1	1453		43.1	1776		43.1	2192		43.1	1712		43.1	1684		53.1	887		53.1	1411		53.1	1186		53.1	575		53.1	738		26.55	924		53.1	1330		53.1	1894		53.1	2033		53.1	1950
43.12	1436		43.12	1772		43.12	2167		43.12	1704		43.12	1677		53.12	876		53.12	1425		53.12	1174		53.12	576		53.12	739		26.56	927		53.12	1322		53.12	1859		53.12	2025		53.12	1961
43.14	1429		43.14	1760		43.14	2151		43.14	1706		43.14	1658		53.14	861		53.14	1423		53.14	1179		53.14	574		53.14	746		26.57	936		53.14	1304		53.14	1806		53.14	1947		53.14	1968
43.16	1431		43.16	1753		43.16	2140		43.16	1701		43.16	1645		53.16	872		53.16	1412		53.16	1179		53.16	568		53.16	765		26.58	938		53.16	1298		53.16	1794		53.16	2042		53.16	1962
43.18	1434		43.18	1746		43.18	2135		43.18	1695		43.18	1628		53.18	871		53.18	1397		53.18	1174		53.18	576		53.18	762		26.59	942		53.18	1276		53.18	1786		53.18	2072		53.18	1970
43.2	1439		43.2	1729		43.2	2124		43.2	1683		43.2	1622		53.2	865		53.2	1389		53.2	1156		53.2	584		53.2	752		26.6	938		53.2	1272		53.2	1792		53.2	2091		53.2	1976
43.22	1433		43.22	1716		43.22	2125		43.22	1680		43.22	1613		53.22	867		53.22	1390		53.22	1153		53.22	592		53.22	747		26.61	932		53.22	1298		53.22	1830		53.22	2065		53.22	1968
43.24	1420		43.24	1705		43.24	2120		43.24	1668		43.24	1600		53.24	878		53.24	1394		53.24	1162		53.24	598		53.24	754		26.62	926		53.24	1316		53.24	1855		53.24	2098		53.24	1978
43.26	1420		43.26	1700		43.26	2112		43.26	1658		43.26	1587		53.26	870		53.26	1393		53.26	1157		53.26	597		53.26	742		26.63	925		53.26	1322		53.26	1839		53.26	2025		53.26	1985
43.28	1422		43.28	1692		43.28	2106		43.28	1654		43.28	1582		53.28	872		53.28	1419		53.28	1152		53.28	593		53.28	737		26.64	930		53.28	1310		53.28	1806		53.28	2146		53.28	1986
43.3	1418		43.3	1679		43.3	2097		43.3	1645		43.3	1582		53.3	858		53.3	1427		53.3	1159		53.3	586		53.3	742		26.65	923		53.3	1291		53.3	1808		53.3	2126		53.3	1992
43.32	1413		43.32	1680		43.32	2096		43.32	1634		43.32	1585		53.32	870		53.32	1435		53.32	1167		53.32	579		53.32	748		26.66	924		53.32	1294		53.32	1836		53.32	2062		53.32	1989
43.34	1395		43.34	1675		43.34	2088		43.34	1623		43.34	1578		53.34	860		53.34	1443		53.34	1167		53.34	582		53.34	746		26.67	925		53.34	1306		53.34	1838		53.34	2083		53.34	1982
43.36	1379		43.36	1669		43.36	2081		43.36	1620		43.36	1569		53.36	854		53.36	1452		53.36	1169		53.36	579		53.36	742		26.68	919		53.36	1300		53.36	1812		53.36	2172		53.36	1985
43.38	1371		43.38	1658		43.38	2075		43.38	1616		43.38	1553		53.38	858		53.38	1458		53.38	1174		53.38	583		53.38	751		26.69	914		53.38	1302		53.38	1817		53.38	2113		53.38	1980
43.4	1370		43.4	1652		43.4	2070		43.4	1600		43.4	1550		53.4	864		53.4	1438		53.4	1191		53.4	596		53.4	755		26.7	912		53.4	1338		53.4	1839		53.4	2016		53.4	1960
43.42	1357		43.42	1654		43.42	2055		43.42	1599		43.42	1536		53.42	861		53.42	1426		53.42	1192		53.42	595		53.42	743		26.71	910		53.42	1364		53.42	1826		53.42	2055		53.42	1956
43.44	1349		43.44	1647		43.44	2043		43.44	1594		43.44	1529		53.44	871		53.44	1419		53.44	1196		53.44	584		53.44	744		26.72	908		53.44	1357		53.44	1802		53.44	2085		53.44	1960
43.46	1342		43.46	1645		43.46	2042		43.46	1594		43.46	1516		53.46	864		53.46	1394		53.46	1199		53.46	593		53.46	745		26.73	902		53.46	1344		53.46	1804		53.46	2127		53.46	1969
43.48	1338		43.48	1639		43.48	2019		43.48	1586		43.48	1510		53.48	882		53.48	1386		53.48	1200		53.48	593		53.48	743		26.74	905		53.48	1331		53.48	1796		53.48	2065		53.48	1991
43.5	1346		43.5	1640		43.5	2014		43.5	1578		43.5	1494		53.5	896		53.5	1401		53.5	1189		53.5	597		53.5	749		26.75	910		53.5	1327		53.5	1798		53.5	2007		53.5	2016
43.52	1351		43.52	1630		43.52	2001		43.52	1563		43.52	1494		53.52	900		53.52	1422		53.52	1162		53.52	594		53.52	744		26.76	917		53.52	1335		53.52	1836		53.52	2007		53.52	2015
43.54	1353		43.54	1622		43.54	1985		43.54	1546		43.54	1498		53.54	904		53.54	1443		53.54	1158		53.54	584		53.54	750		26.77	921		53.54	1345		53.54	1845		53.54	2130		53.54	1978
43.56	1352		43.56	1621		43.56	1977		43.56	1529		43.56	1503		53.56	894		53.56	1446		53.56	1144		53.56	577		53.56	753		26.78	937		53.56	1350		53.56	1837		53.56	2075		53.56	1946
43.58	1344		43.58	1612		43.58	1964		43.58	1512		43.58	1496		53.58	881		53.58	1445		53.58	1134		53.58	575		53.58	761		26.79	938		53.58	1353		53.58	1847		53.58	2069		53.58	1944
43.6	1338		43.6	1599		43.6	1946		43.6	1503		43.6	1499		53.6	877		53.6	1437		53.6	1140		53.6	572		53.6	766		26.8	927		53.6	1354		53.6	1876		53.6	2088		53.6	1957
43.62	1336		43.62	1583		43.62	1938		43.62	1513		43.62	1492		53.62	871		53.62	1418		53.62	1153		53.62	581		53.62	762		26.81	924		53.62	1339		53.62	1909		53.62	2166		53.62	1974
43.64	1336		43.64	1584		43.64	1931		43.64	1514		43.64	1490		53.64	889		53.64	1401		53.64	1183		53.64	596		53.64	757		26.82	919		53.64	1326		53.64	1923		53.64	2087		53.64	1986
43.66	1329		43.66	1590		43.66	1928		43.66	1522		43.66	1477		53.66	896		53.66	1416		53.66	1196		53.66	610		53.66	750		26.83	924		53.66	1335		53.66	1887		53.66	2091		53.66	1993
43.68	1328		43.68	1594		43.68	1921		43.68	1530		43.68	1457		53.68	904		53.68	1423		53.68	1183		53.68	609		53.68	743		26.84	918		53.68	1340		53.68	1818		53.68	2077		53.68	1978
43.7	1320		43.7	1593		43.7	1923		43.7	1531		43.7	1443		53.7	919		53.7	1437		53.7	1209		53.7	600		53.7	741		26.85	913		53.7	1344		53.7	1796		53.7	2105		53.7	1934
43.72	1310		43.72	1576		43.72	1915		43.72	1533		43.72	1438		53.72	911		53.72	1421		53.72	1202		53.72	588		53.72	740		26.86	918		53.72	1362		53.72	1828		53.72	2123		53.72	1925
43.74	1308		43.74	1581		43.74	1924		43.74	1538		43.74	1427		53.74	891		53.74	1420		53.74	1189		53.74	586		53.74	746		26.87	917		53.74	1368		53.74	1848		53.74	2075		53.74	1984
43.76	1314		43.76	1582		43.76	1912		43.76	1544		43.76	1432		53.76	885		53.76	1417		53.76	1177		53.76	586		53.76	740		26.88	927		53.76	1354		53.76	1824		53.76	2167		53.76	2036
43.78	1307		43.78	1585		43.78	1905		43.78	1552		43.78	1435		53.78	879		53.78	1410		53.78	1173		53.78	589		53.78	731		26.89	929		53.78	1367		53.78	1799		53.78	2088		53.78	2048
43.8	1305		43.8	1587		43.8	1914		43.8	1551		43.8	1438		53.8	880		53.8	1401		53.8	1184		53.8	606		53.8	736		26.9	932		53.8	1388		53.8	1802		53.8	2166		53.8	2057
43.82	1308		43.82	1592		43.82	1906		43.82	1541		43.82	1432		53.82	873		53.82	1411		53.82	1179		53.82	604		53.82	731		26.91	918		53.82	1373		53.82	1804		53.82	2056		53.82	2032
43.84	1302		43.84	1596		43.84	1901		43.84	1541		43.84	1423		53.84	882		53.84	1416		53.84	1165		53.84	593		53.84	734		26.92	910		53.84	1364		53.84	1826		53.84	2171		53.84	1990
43.86	1308		43.86	1604		43.86	1911		43.86	1542		43.86	1414		53.86	897		53.86	1435		53.86	1184		53.86	578		53.86	739		26.93	910		53.86	1373		53.86	1874		53.86	2110		53.86	1999
43.88	1304		43.88	1604		43.88	1918		43.88	1521		43.88	1413		53.88	899		53.88	1429		53.88	1191		53.88	560		53.88	735		26.94	908		53.88	1402		53.88	1892		53.88	2143		53.88	2027
43.9	1304		43.9	1607		43.9	1912		43.9	1516		43.9	1398		53.9	898		53.9	1440		53.9	1196		53.9	554		53.9	747		26.95	923		53.9	1435		53.9	1878		53.9	2108		53.9	2034
43.92	1299		43.92	1603		43.92	1920		43.92	1510		43.92	1387		53.92	890		53.92	1441		53.92	1194		53.92	571		53.92	753		26.96	921		53.92	1432		53.92	1857		53.92	2186		53.92	2032
43.94	1296		43.94	1583		43.94	1926		43.94	1500		43.94	1380		53.94	885		53.94	1446		53.94	1202		53.94	592		53.94	760		26.97	930		53.94	1394		53.94	1836		53.94	2191		53.94	2020
43.96	1291		43.96	1557		43.96	1928		43.96	1495		43.96	1379		53.96	879		53.96	1452		53.96	1197		53.96	606		53.96	773		26.98	937		53.96	1374		53.96	1848		53.96	2203		53.96	2012
43.98	1286		43.98	1550		43.98	1930		43.98	1499		43.98	1383		53.98	864		53.98	1447		53.98	1187		53.98	611		53.98	763		26.99	947		53.98	1393		53.98	1872		53.98	2099		53.98	2033
44	1284		44	1556		44	1916		44	1506		44	1395		54	857		54	1437		54	1182		54	605		54	752		27	953		54	1390		54	1852		54	2238		54	2064
44.02	1269		44.02	1562		44.02	1911		44.02	1502		44.02	1394		54.02	864		54.02	1430		54.02	1203		54.02	596		54.02	748		27.01	949		54.02	1363		54.02	1824		54.02	2192		54.02	2061
44.04	1260		44.04	1568		44.04	1919		44.04	1498		44.04	1397		54.04	874		54.04	1413		54.04	1230		54.04	585		54.04	747		27.02	944		54.04	1363		54.04	1848		54.04	2178		54.04	2038
44.06	1252		44.06	1576		44.06	1916		44.06	1483		44.06	1398		54.06	883		54.06	1413		54.06	1253		54.06	578		54.06	755		27.03	932		54.06	1354		54.06	1886		54.06	2120		54.06	2032
44.08	1253		44.08	1584		44.08	1921		44.08	1483		44.08	1395		54.08	888		54.08	1432		54.08	1256		54.08	575		54.08	755		27.04	941		54.08	1334		54.08	1871		54.08	2176		54.08	2018
44.1	1263		44.1	1590		44.1	1936		44.1	1471		44.1	1399		54.1	896		54.1	1455		54.1	1240		54.1	572		54.1	753		27.05	946		54.1	1335		54.1	1828		54.1	2159		54.1	1996
44.12	1260		44.12	1592		44.12	1952		44.12	1461		44.12	1402		54.12	900		54.12	1476		54.12	1214		54.12	580		54.12	760		27.06	944		54.12	1344		54.12	1822		54.12	2122		54.12	2004
44.14	1266		44.14	1608		44.14	1957		44.14	1448		44.14	1389		54.14	886		54.14	1486		54.14	1202		54.14	584		54.14	751		27.07	941		54.14	1362		54.14	1838		54.14	2219		54.14	2044
44.16	1267		44.16	1617		44.16	1982		44.16	1445		44.16	1389		54.16	886		54.16	1468		54.16	1193		54.16	585		54.16	731		27.08	938		54.16	1378		54.16	1848		54.16	2167		54.16	2050
44.18	1265		44.18	1618		44.18	1988		44.18	1440		44.18	1372		54.18	876		54.18	1460		54.18	1201		54.18	597		54.18	731		27.09	939		54.18	1410		54.18	1860		54.18	2207		54.18	2013
44.2	1256		44.2	1613		44.2	2001		44.2	1440		44.2	1358		54.2	876		54.2	1458		54.2	1213		54.2	609		54.2	739		27.1	929		54.2	1441		54.2	1863		54.2	2192		54.2	2010
44.22	1246		44.22	1614		44.22	2008		44.22	1439		44.22	1363		54.22	880		54.22	1441		54.22	1214		54.22	617		54.22	735		27.11	922		54.22	1414		54.22	1857		54.22	2257		54.22	2032
44.24	1241		44.24	1629		44.24	2004		44.24	1437		44.24	1364		54.24	883		54.24	1453		54.24	1202		54.24	621		54.24	727		27.12	918		54.24	1380		54.24	1861		54.24	2156		54.24	2034
44.26	1225		44.26	1624		44.26	2005		44.26	1432		44.26	1351		54.26	875		54.26	1453		54.26	1209		54.26	623		54.26	728		27.13	918		54.26	1391		54.26	1860		54.26	2077		54.26	2040
44.28	1221		44.28	1623		44.28	2007		44.28	1439		44.28	1359		54.28	877		54.28	1449		54.28	1218		54.28	616		54.28	743		27.14	914		54.28	1414		54.28	1848		54.28	2171		54.28	2056
44.3	1212		44.3	1616		44.3	1996		44.3	1443		44.3	1354		54.3	865		54.3	1435		54.3	1224		54.3	606		54.3	745		27.15	916		54.3	1415		54.3	1838		54.3	2211		54.3	2056
44.32	1221		44.32	1597		44.32	1992		44.32	1458		44.32	1349		54.32	865		54.32	1402		54.32	1237		54.32	592		54.32	743		27.16	926		54.32	1405		54.32	1822		54.32	2247		54.32	2036
44.34	1225		44.34	1581		44.34	1978		44.34	1456		44.34	1343		54.34	852		54.34	1399		54.34	1235		54.34	582		54.34	747		27.17	921		54.34	1403		54.34	1808		54.34	2182		54.34	2014
44.36	1236		44.36	1588		44.36	1969		44.36	1446		44.36	1339		54.36	866		54.36	1401		54.36	1233		54.36	591		54.36	764		27.18	913		54.36	1402		54.36	1799		54.36	2178		54.36	1996
44.38	1253		44.38	1579		44.38	1950		44.38	1435		44.38	1321		54.38	882		54.38	1386		54.38	1222		54.38	608		54.38	763		27.19	915		54.38	1403		54.38	1788		54.38	2172		54.38	2002
44.4	1252		44.4	1571		44.4	1959		44.4	1440		44.4	1321		54.4	888		54.4	1395		54.4	1231		54.4	620		54.4	754		27.2	915		54.4	1410		54.4	1802		54.4	2210		54.4	2044
44.42	1260		44.42	1564		44.42	1962		44.42	1430		44.42	1314		54.42	896		54.42	1410		54.42	1248		54.42	623		54.42	747		27.21	916		54.42	1420		54.42	1843		54.42	2094		54.42	2048
44.44	1261		44.44	1552		44.44	1966		44.44	1426		44.44	1309		54.44	904		54.44	1437		54.44	1240		54.44	618		54.44	745		27.22	912		54.44	1442		54.44	1858		54.44	2169		54.44	2008
44.46	1262		44.46	1546		44.46	1961		44.46	1408		44.46	1320		54.46	897		54.46	1447		54.46	1231		54.46	616		54.46	740		27.23	915		54.46	1442		54.46	1832		54.46	2214		54.46	1998
44.48	1253		44.48	1540		44.48	1954		44.48	1405		44.48	1321		54.48	881		54.48	1423		54.48	1238		54.48	612		54.48	738		27.24	921		54.48	1403		54.48	1808		54.48	2154		54.48	2012
44.5	1237		44.5	1528		44.5	1937		44.5	1396		44.5	1313		54.5	869		54.5	1414		54.5	1223		54.5	606		54.5	732		27.25	931		54.5	1382		54.5	1814		54.5	2213		54.5	2001
44.52	1232		44.52	1524		44.52	1923		44.52	1397		44.52	1319		54.52	875		54.52	1407		54.52	1221		54.52	615		54.52	750		27.26	933		54.52	1387		54.52	1830		54.52	2150		54.52	1989
44.54	1209		44.54	1512		44.54	1906		44.54	1403		44.54	1314		54.54	869		54.54	1395		54.54	1215		54.54	620		54.54	735		27.27	934		54.54	1398		54.54	1836		54.54	2245		54.54	1996
44.56	1205		44.56	1494		44.56	1898		44.56	1401		44.56	1322		54.56	865		54.56	1378		54.56	1228		54.56	619		54.56	732		27.28	928		54.56	1404		54.56	1836		54.56	2198		54.56	2005
44.58	1200		44.58	1494		44.58	1869		44.58	1397		44.58	1318		54.58	869		54.58	1398		54.58	1228		54.58	618		54.58	725		27.29	922		54.58	1414		54.58	1818		54.58	2225		54.58	2050
44.6	1209		44.6	1500		44.6	1857		44.6	1392		44.6	1318		54.6	881		54.6	1425		54.6	1224		54.6	624		54.6	721		27.3	920		54.6	1417		54.6	1824		54.6	2253		54.6	2081
44.62	1211		44.62	1488		44.62	1847		44.62	1396		44.62	1316		54.62	883		54.62	1442		54.62	1222		54.62	623		54.62	707		27.31	922		54.62	1407		54.62	1853		54.62	2227		54.62	2044
44.64	1216		44.64	1483		44.64	1856		44.64	1388		44.64	1326		54.64	877		54.64	1439		54.64	1232		54.64	620		54.64	711		27.32	916		54.64	1412		54.64	1825		54.64	2123		54.64	2005
44.66	1231		44.66	1493		44.66	1841		44.66	1384		44.66	1332		54.66	883		54.66	1438		54.66	1228		54.66	613		54.66	728		27.33	909		54.66	1429		54.66	1782		54.66	2174		54.66	1982
44.68	1236		44.68	1502		44.68	1828		44.68	1377		44.68	1335		54.68	892		54.68	1437		54.68	1233		54.68	607		54.68	740		27.34	910		54.68	1414		54.68	1786		54.68	2108		54.68	1949
44.7	1242		44.7	1506		44.7	1808		44.7	1381		44.7	1348		54.7	893		54.7	1422		54.7	1226		54.7	601		54.7	736		27.35	911		54.7	1376		54.7	1803		54.7	2143		54.7	1933
44.72	1229		44.72	1499		44.72	1789		44.72	1388		44.72	1355		54.72	892		54.72	1393		54.72	1217		54.72	604		54.72	755		27.36	909		54.72	1376		54.72	1817		54.72	2110		54.72	1947
44.74	1222		44.74	1492		44.74	1763		44.74	1392		44.74	1354		54.74	874		54.74	1397		54.74	1212		54.74	612		54.74	757		27.37	912		54.74	1390		54.74	1832		54.74	2155		54.74	1971
44.76	1221		44.76	1487		44.76	1756		44.76	1399		44.76	1351		54.76	870		54.76	1382		54.76	1202		54.76	617		54.76	745		27.38	904		54.76	1396		54.76	1839		54.76	2186		54.76	1982
44.78	1215		44.78	1475		44.78	1746		44.78	1403		44.78	1361		54.78	853		54.78	1376		54.78	1198		54.78	614		54.78	731		27.39	904		54.78	1417		54.78	1838		54.78	2106		54.78	1986
44.8	1220		44.8	1482		44.8	1753		44.8	1388		44.8	1359		54.8	845		54.8	1379		54.8	1207		54.8	613		54.8	725		27.4	902		54.8	1418		54.8	1837		54.8	2131		54.8	1996
44.82	1230		44.82	1483		44.82	1749		44.82	1387		44.82	1363		54.82	848		54.82	1376		54.82	1196		54.82	610		54.82	726		27.41	897		54.82	1401		54.82	1826		54.82	2106		54.82	2009
44.84	1240		44.84	1483		44.84	1749		44.84	1391		44.84	1355		54.84	858		54.84	1372		54.84	1206		54.84	608		54.84	718		27.42	896		54.84	1384		54.84	1827		54.84	2162		54.84	2006
44.86	1247		44.86	1478		44.86	1752		44.86	1395		44.86	1348		54.86	879		54.86	1364		54.86	1214		54.86	600		54.86	707		27.43	900		54.86	1366		54.86	1853		54.86	2158		54.86	1985
44.88	1257		44.88	1464		44.88	1754		44.88	1395		44.88	1349		54.88	884		54.88	1356		54.88	1218		54.88	604		54.88	721		27.44	899		54.88	1366		54.88	1852		54.88	2128		54.88	1980
44.9	1262		44.9	1477		44.9	1744		44.9	1401		44.9	1343		54.9	881		54.9	1363		54.9	1226		54.9	603		54.9	731		27.45	895		54.9	1385		54.9	1844		54.9	2015		54.9	1982
44.92	1273		44.92	1477		44.92	1740		44.92	1403		44.92	1334		54.92	885		54.92	1353		54.92	1226		54.92	597		54.92	725		27.46	900		54.92	1397		54.92	1864		54.92	2058		54.92	1995
44.94	1269		44.94	1477		44.94	1733		44.94	1409		44.94	1326		54.94	875		54.94	1355		54.94	1229		54.94	588		54.94	733		27.47	899		54.94	1387		54.94	1866		54.94	2079		54.94	2010
44.96	1256		44.96	1469		44.96	1741		44.96	1410		44.96	1316		54.96	880		54.96	1361		54.96	1229		54.96	588		54.96	729		27.48	898		54.96	1366		54.96	1810		54.96	2094		54.96	2001
44.98	1240		44.98	1462		44.98	1742		44.98	1409		44.98	1305		54.98	884		54.98	1378		54.98	1201		54.98	585		54.98	713		27.49	899		54.98	1356		54.98	1769		54.98	2057		54.98	2010
45	1235		45	1459		45	1748		45	1409		45	1308		55	891		55	1389		55	1197		55	586		55	704		27.5	893		55	1366		55	1788		55	2088		55	2030
45.02	1225		45.02	1453		45.02	1751		45.02	1399		45.02	1314		55.02	892		55.02	1391		55.02	1200		55.02	580		55.02	704		27.51	898		55.02	1377		55.02	1788		55.02	2142		55.02	2034
45.04	1224		45.04	1454		45.04	1761		45.04	1389		45.04	1310		55.04	890		55.04	1397		55.04	1203		55.04	591		55.04	716		27.52	886		55.04	1361		55.04	1759		55.04	2109		55.04	2030
45.06	1226		45.06	1447		45.06	1761		45.06	1385		45.06	1321		55.06	896		55.06	1398		55.06	1202		55.06	596		55.06	727		27.53	883		55.06	1351		55.06	1757		55.06	2137		55.06	2005
45.08	1216		45.08	1447		45.08	1757		45.08	1395		45.08	1320		55.08	891		55.08	1391		55.08	1197		55.08	605		55.08	728		27.54	879		55.08	1368		55.08	1765		55.08	2116		55.08	1986
45.1	1212		45.1	1455		45.1	1751		45.1	1397		45.1	1320		55.1	883		55.1	1384		55.1	1205		55.1	599		55.1	728		27.55	879		55.1	1369		55.1	1765		55.1	2094		55.1	2016
45.12	1222		45.12	1457		45.12	1737		45.12	1402		45.12	1330		55.12	879		55.12	1361		55.12	1209		55.12	592		55.12	725		27.56	873		55.12	1350		55.12	1770		55.12	2126		55.12	2024
45.14	1229		45.14	1463		45.14	1726		45.14	1390		45.14	1321		55.14	875		55.14	1364		55.14	1196		55.14	582		55.14	706		27.57	870		55.14	1344		55.14	1770		55.14	2054		55.14	1964
45.16	1237		45.16	1467		45.16	1716		45.16	1401		45.16	1322		55.16	873		55.16	1344		55.16	1198		55.16	574		55.16	706		27.58	872		55.16	1349		55.16	1783		55.16	2060		55.16	1931
45.18	1231		45.18	1469		45.18	1727		45.18	1396		45.18	1315		55.18	874		55.18	1330		55.18	1191		55.18	570		55.18	695		27.59	866		55.18	1362		55.18	1802		55.18	2080		55.18	1963
45.2	1229		45.2	1467		45.2	1749		45.2	1397		45.2	1312		55.2	880		55.2	1319		55.2	1187		55.2	572		55.2	689		27.6	874		55.2	1352		55.2	1816		55.2	2043		55.2	1993
45.22	1221		45.22	1460		45.22	1757		45.22	1388		45.22	1317		55.22	886		55.22	1321		55.22	1183		55.22	579		55.22	695		27.61	880		55.22	1330		55.22	1838		55.22	2091		55.22	1987
45.24	1219		45.24	1449		45.24	1773		45.24	1385		45.24	1329		55.24	879		55.24	1319		55.24	1182		55.24	590		55.24	703		27.62	879		55.24	1330		55.24	1836		55.24	2063		55.24	1974
45.26	1213		45.26	1450		45.26	1773		45.26	1379		45.26	1324		55.26	884		55.26	1331		55.26	1193		55.26	593		55.26	706		27.63	885		55.26	1317		55.26	1813		55.26	2052		55.26	1962
45.28	1212		45.28	1444		45.28	1780		45.28	1385		45.28	1318		55.28	892		55.28	1333		55.28	1200		55.28	588		55.28	716		27.64	883		55.28	1296		55.28	1795		55.28	2026		55.28	1964
45.3	1209		45.3	1446		45.3	1776		45.3	1385		45.3	1315		55.3	896		55.3	1342		55.3	1200		55.3	583		55.3	715		27.65	889		55.3	1294		55.3	1786		55.3	1948		55.3	1970
45.32	1201		45.32	1451		45.32	1774		45.32	1388		45.32	1302		55.32	889		55.32	1337		55.32	1207		55.32	567		55.32	726		27.66	894		55.32	1310		55.32	1791		55.32	1997		55.32	1970
45.34	1206		45.34	1471		45.34	1760		45.34	1384		45.34	1291		55.34	896		55.34	1346		55.34	1200		55.34	569		55.34	718		27.67	900		55.34	1328		55.34	1798		55.34	2023		55.34	1974
45.36	1214		45.36	1471		45.36	1748		45.36	1374		45.36	1298		55.36	881		55.36	1350		55.36	1190		55.36	564		55.36	709		27.68	902		55.36	1325		55.36	1815		55.36	2085		55.36	1970
45.38	1221		45.38	1463		45.38	1734		45.38	1372		45.38	1293		55.38	867		55.38	1369		55.38	1192		55.38	569		55.38	709		27.69	910		55.38	1323		55.38	1849		55.38	2025		55.38	1973
45.4	1218		45.4	1459		45.4	1730		45.4	1386		45.4	1301		55.4	858		55.4	1377		55.4	1193		55.4	586		55.4	701		27.7	912		55.4	1320		55.4	1848		55.4	2012		55.4	1965
45.42	1219		45.42	1445		45.42	1742		45.42	1382		45.42	1287		55.42	869		55.42	1376		55.42	1183		55.42	592		55.42	685		27.71	899		55.42	1315		55.42	1797		55.42	1970		55.42	1957
45.44	1225		45.44	1431		45.44	1750		45.44	1382		45.44	1287		55.44	876		55.44	1360		55.44	1173		55.44	597		55.44	688		27.72	897		55.44	1313		55.44	1764		55.44	2130		55.44	1956
45.46	1230		45.46	1430		45.46	1759		45.46	1373		45.46	1300		55.46	891		55.46	1351		55.46	1159		55.46	592		55.46	689		27.73	890		55.46	1298		55.46	1766		55.46	2037		55.46	1950
45.48	1227		45.48	1423		45.48	1761		45.48	1378		45.48	1306		55.48	905		55.48	1344		55.48	1153		55.48	582		55.48	703		27.74	884		55.48	1295		55.48	1777		55.48	2050		55.48	1944
45.5	1230		45.5	1436		45.5	1754		45.5	1387		45.5	1308		55.5	914		55.5	1340		55.5	1161		55.5	577		55.5	706		27.75	879		55.5	1312		55.5	1794		55.5	1981		55.5	1945
45.52	1236		45.52	1444		45.52	1755		45.52	1401		45.52	1317		55.52	905		55.52	1320		55.52	1161		55.52	561		55.52	702		27.76	880		55.52	1326		55.52	1800		55.52	2036		55.52	1966
45.54	1231		45.54	1450		45.54	1753		45.54	1409		45.54	1316		55.54	903		55.54	1324		55.54	1169		55.54	548		55.54	701		27.77	882		55.54	1322		55.54	1772		55.54	2022		55.54	1958
45.56	1232		45.56	1455		45.56	1749		45.56	1408		45.56	1299		55.56	900		55.56	1322		55.56	1180		55.56	550		55.56	686		27.78	886		55.56	1297		55.56	1767		55.56	1969		55.56	1925
45.58	1228		45.58	1468		45.58	1757		45.58	1414		45.58	1300		55.58	901		55.58	1328		55.58	1175		55.58	545		55.58	682		27.79	890		55.58	1292		55.58	1808		55.58	1999		55.58	1931
45.6	1221		45.6	1467		45.6	1764		45.6	1408		45.6	1312		55.6	893		55.6	1345		55.6	1155		55.6	549		55.6	681		27.8	898		55.6	1310		55.6	1810		55.6	2031		55.6	1944
45.62	1213		45.62	1470		45.62	1765		45.62	1403		45.62	1305		55.62	916		55.62	1370		55.62	1139		55.62	551		55.62	688		27.81	902		55.62	1313		55.62	1793		55.62	1977		55.62	1930
45.64	1206		45.64	1459		45.64	1769		45.64	1402		45.64	1294		55.64	925		55.64	1377		55.64	1147		55.64	557		55.64	697		27.82	904		55.64	1297		55.64	1790		55.64	2001		55.64	1918
45.66	1208		45.66	1451		45.66	1778		45.66	1395		45.66	1280		55.66	921		55.66	1380		55.66	1159		55.66	555		55.66	707		27.83	892		55.66	1282		55.66	1798		55.66	1963		55.66	1952
45.68	1214		45.68	1455		45.68	1781		45.68	1394		45.68	1273		55.68	926		55.68	1363		55.68	1173		55.68	556		55.68	706		27.84	893		55.68	1262		55.68	1820		55.68	1971		55.68	1987
45.7	1220		45.7	1456		45.7	1782		45.7	1389		45.7	1270		55.7	934		55.7	1349		55.7	1183		55.7	556		55.7	705		27.85	893		55.7	1261		55.7	1821		55.7	1993		55.7	1949
45.72	1223		45.72	1447		45.72	1776		45.72	1394		45.72	1268		55.72	924		55.72	1334		55.72	1177		55.72	555		55.72	702		27.86	895		55.72	1276		55.72	1811		55.72	2003		55.72	1894
45.74	1231		45.74	1452		45.74	1769		45.74	1390		45.74	1285		55.74	923		55.74	1341		55.74	1175		55.74	564		55.74	706		27.87	894		55.74	1276		55.74	1816		55.74	1991		55.74	1905
45.76	1242		45.76	1459		45.76	1744		45.76	1390		45.76	1305		55.76	919		55.76	1355		55.76	1152		55.76	569		55.76	691		27.88	903		55.76	1262		55.76	1824		55.76	2018		55.76	1950
45.78	1244		45.78	1461		45.78	1733		45.78	1392		45.78	1305		55.78	925		55.78	1357		55.78	1148		55.78	576		55.78	695		27.89	902		55.78	1260		55.78	1834		55.78	2024		55.78	1964
45.8	1246		45.8	1464		45.8	1719		45.8	1395		45.8	1300		55.8	928		55.8	1339		55.8	1161		55.8	567		55.8	688		27.9	896		55.8	1272		55.8	1806		55.8	2055		55.8	1958
45.82	1237		45.82	1469		45.82	1728		45.82	1404		45.82	1316		55.82	926		55.82	1329		55.82	1168		55.82	567		55.82	692		27.91	902		55.82	1258		55.82	1765		55.82	2016		55.82	1942
45.84	1230		45.84	1470		45.84	1722		45.84	1410		45.84	1318		55.84	924		55.84	1312		55.84	1182		55.84	559		55.84	689		27.92	901		55.84	1248		55.84	1766		55.84	2027		55.84	1930
45.86	1220		45.86	1464		45.86	1709		45.86	1408		45.86	1314		55.86	941		55.86	1312		55.86	1183		55.86	556		55.86	707		27.93	896		55.86	1267		55.86	1779		55.86	2029		55.86	1935
45.88	1219		45.88	1454		45.88	1715		45.88	1417		45.88	1313		55.88	950		55.88	1316		55.88	1166		55.88	545		55.88	723		27.94	905		55.88	1262		55.88	1778		55.88	2007		55.88	1942
45.9	1216		45.9	1457		45.9	1734		45.9	1416		45.9	1310		55.9	963		55.9	1334		55.9	1162		55.9	549		55.9	732		27.95	903		55.9	1220		55.9	1788		55.9	1954		55.9	1941
45.92	1215		45.92	1450		45.92	1745		45.92	1422		45.92	1307		55.92	953		55.92	1333		55.92	1155		55.92	561		55.92	722		27.96	900		55.92	1201		55.92	1815		55.92	1957		55.92	1940
45.94	1219		45.94	1433		45.94	1756		45.94	1415		45.94	1305		55.94	949		55.94	1332		55.94	1157		55.94	557		55.94	719		27.97	897		55.94	1239		55.94	1797		55.94	1909		55.94	1936
45.96	1224		45.96	1427		45.96	1759		45.96	1410		45.96	1310		55.96	962		55.96	1322		55.96	1165		55.96	543		55.96	697		27.98	900		55.96	1282		55.96	1759		55.96	1986		55.96	1938
45.98	1229		45.98	1420		45.98	1762		45.98	1406		45.98	1317		55.98	952		55.98	1308		55.98	1178		55.98	543		55.98	688		27.99	902		55.98	1281		55.98	1746		55.98	1987		55.98	1936
46	1241		46	1431		46	1756		46	1409		46	1312		56	929		56	1298		56	1165		56	532		56	677		28	902		56	1259		56	1746		56	1953		56	1916
46.02	1249		46.02	1437		46.02	1762		46.02	1409		46.02	1302		56.02	931		56.02	1313		56.02	1154		56.02	532		56.02	679		28.01	894		56.02	1244		56.02	1760		56.02	1992		56.02	1900
46.04	1246		46.04	1453		46.04	1768		46.04	1416		46.04	1298		56.04	920		56.04	1316		56.04	1142		56.04	539		56.04	666		28.02	882		56.04	1235		56.04	1787		56.04	1958		56.04	1905
46.06	1249		46.06	1463		46.06	1778		46.06	1421		46.06	1304		56.06	891		56.06	1338		56.06	1136		56.06	547		56.06	670		28.03	884		56.06	1230		56.06	1822		56.06	2011		56.06	1932
46.08	1249		46.08	1469		46.08	1785		46.08	1428		46.08	1299		56.08	866		56.08	1324		56.08	1144		56.08	560		56.08	671		28.04	893		56.08	1215		56.08	1823		56.08	1947		56.08	1935
46.1	1254		46.1	1470		46.1	1789		46.1	1428		46.1	1297		56.1	875		56.1	1305		56.1	1155		56.1	549		56.1	687		28.05	901		56.1	1224		56.1	1800		56.1	1984		56.1	1919
46.12	1255		46.12	1477		46.12	1820		46.12	1434		46.12	1301		56.12	882		56.12	1298		56.12	1163		56.12	549		56.12	702		28.06	908		56.12	1259		56.12	1800		56.12	1898		56.12	1920
46.14	1255		46.14	1486		46.14	1838		46.14	1435		46.14	1314		56.14	881		56.14	1288		56.14	1174		56.14	544		56.14	707		28.07	910		56.14	1268		56.14	1806		56.14	1946		56.14	1896
46.16	1251		46.16	1479		46.16	1846		46.16	1432		46.16	1323		56.16	876		56.16	1290		56.16	1166		56.16	544		56.16	702		28.08	903		56.16	1258		56.16	1800		56.16	1934		56.16	1875
46.18	1258		46.18	1467		46.18	1847		46.18	1431		46.18	1330		56.18	883		56.18	1300		56.18	1167		56.18	550		56.18	696		28.09	896		56.18	1246		56.18	1780		56.18	1974		56.18	1894
46.2	1267		46.2	1457		46.2	1844		46.2	1434		46.2	1339		56.2	875		56.2	1303		56.2	1165		56.2	552		56.2	683		28.1	893		56.2	1237		56.2	1741		56.2	1963		56.2	1907
46.22	1263		46.22	1448		46.22	1853		46.22	1436		46.22	1349		56.22	861		56.22	1314		56.22	1159		56.22	546		56.22	682		28.11	887		56.22	1240		56.22	1728		56.22	1968		56.22	1899
46.24	1270		46.24	1450		46.24	1853		46.24	1448		46.24	1352		56.24	875		56.24	1310		56.24	1161		56.24	541		56.24	689		28.12	877		56.24	1229		56.24	1753		56.24	1915		56.24	1912
46.26	1281		46.26	1450		46.26	1847		46.26	1455		46.26	1355		56.26	878		56.26	1299		56.26	1158		56.26	537		56.26	694		28.13	869		56.26	1206		56.26	1774		56.26	1904		56.26	1938
46.28	1281		46.28	1465		46.28	1860		46.28	1448		46.28	1354		56.28	864		56.28	1306		56.28	1146		56.28	548		56.28	705		28.14	862		56.28	1206		56.28	1786		56.28	1979		56.28	1960
46.3	1294		46.3	1468		46.3	1869		46.3	1450		46.3	1353		56.3	850		56.3	1304		56.3	1148		56.3	544		56.3	706		28.15	863		56.3	1230		56.3	1769		56.3	1926		56.3	1971
46.32	1294		46.32	1470		46.32	1869		46.32	1452		46.32	1355		56.32	838		56.32	1320		56.32	1146		56.32	559		56.32	702		28.16	878		56.32	1240		56.32	1733		56.32	1900		56.32	1965
46.34	1309		46.34	1477		46.34	1869		46.34	1458		46.34	1360		56.34	832		56.34	1329		56.34	1142		56.34	559		56.34	695		28.17	879		56.34	1227		56.34	1727		56.34	1985		56.34	1965
46.36	1316		46.36	1487		46.36	1871		46.36	1457		46.36	1369		56.36	838		56.36	1325		56.36	1140		56.36	544		56.36	678		28.18	884		56.36	1224		56.36	1744		56.36	2023		56.36	1974
46.38	1321		46.38	1502		46.38	1869		46.38	1448		46.38	1381		56.38	834		56.38	1304		56.38	1139		56.38	535		56.38	667		28.19	897		56.38	1231		56.38	1761		56.38	1910		56.38	1965
46.4	1318		46.4	1505		46.4	1871		46.4	1449		46.4	1377		56.4	849		56.4	1277		56.4	1156		56.4	530		56.4	668		28.2	900		56.4	1240		56.4	1750		56.4	1952		56.4	1948
46.42	1319		46.42	1507		46.42	1871		46.42	1449		46.42	1380		56.42	851		56.42	1270		56.42	1157		56.42	530		56.42	659		28.21	899		56.42	1240		56.42	1717		56.42	2003		56.42	1958
46.44	1311		46.44	1519		46.44	1874		46.44	1446		46.44	1390		56.44	850		56.44	1276		56.44	1156		56.44	546		56.44	667		28.22	903		56.44	1222		56.44	1713		56.44	1975		56.44	1971
46.46	1295		46.46	1523		46.46	1885		46.46	1446		46.46	1403		56.46	844		56.46	1273		56.46	1153		56.46	553		56.46	678		28.23	903		56.46	1207		56.46	1748		56.46	1934		56.46	1941
46.48	1298		46.48	1525		46.48	1888		46.48	1452		46.48	1398		56.48	832		56.48	1289		56.48	1146		56.48	566		56.48	681		28.24	906		56.48	1207		56.48	1769		56.48	1888		56.48	1892
46.5	1291		46.5	1540		46.5	1894		46.5	1448		46.5	1384		56.5	828		56.5	1301		56.5	1127		56.5	560		56.5	681		28.25	911		56.5	1219		56.5	1763		56.5	1933		56.5	1871
46.52	1292		46.52	1549		46.52	1937		46.52	1438		46.52	1372		56.52	829		56.52	1297		56.52	1119		56.52	552		56.52	683		28.26	905		56.52	1240		56.52	1758		56.52	1929		56.52	1870
46.54	1298		46.54	1551		46.54	1966		46.54	1454		46.54	1365		56.54	820		56.54	1281		56.54	1124		56.54	544		56.54	695		28.27	892		56.54	1258		56.54	1736		56.54	1917		56.54	1890
46.56	1311		46.56	1552		46.56	1977		46.56	1465		46.56	1375		56.56	818		56.56	1256		56.56	1136		56.56	540		56.56	701		28.28	892		56.56	1263		56.56	1700		56.56	2007		56.56	1928
46.58	1330		46.58	1552		46.58	1986		46.58	1475		46.58	1385		56.58	822		56.58	1269		56.58	1137		56.58	535		56.58	706		28.29	886		56.58	1244		56.58	1705		56.58	1934		56.58	1919
46.6	1343		46.6	1551		46.6	1989		46.6	1467		46.6	1398		56.6	814		56.6	1277		56.6	1127		56.6	539		56.6	703		28.3	890		56.6	1218		56.6	1743		56.6	1967		56.6	1879
46.62	1351		46.62	1555		46.62	1995		46.62	1472		46.62	1403		56.62	810		56.62	1270		56.62	1124		56.62	543		56.62	695		28.31	890		56.62	1204		56.62	1736		56.62	2030		56.62	1902
46.64	1353		46.64	1557		46.64	1995		46.64	1488		46.64	1409		56.64	790		56.64	1289		56.64	1118		56.64	546		56.64	683		28.32	878		56.64	1218		56.64	1703		56.64	1971		56.64	1934
46.66	1358		46.66	1565		46.66	2003		46.66	1484		46.66	1419		56.66	796		56.66	1302		56.66	1113		56.66	541		56.66	677		28.33	878		56.66	1248		56.66	1721		56.66	1916		56.66	1906
46.68	1349		46.68	1570		46.68	1998		46.68	1496		46.68	1440		56.68	802		56.68	1301		56.68	1138		56.68	545		56.68	676		28.34	875		56.68	1229		56.68	1738		56.68	1941		56.68	1892
46.7	1353		46.7	1578		46.7	1998		46.7	1510		46.7	1450		56.7	813		56.7	1306		56.7	1160		56.7	540		56.7	683		28.35	870		56.7	1190		56.7	1712		56.7	1903		56.7	1902
46.72	1351		46.72	1588		46.72	1993		46.72	1526		46.72	1443		56.72	821		56.72	1310		56.72	1168		56.72	536		56.72	686		28.36	869		56.72	1195		56.72	1702		56.72	1904		56.72	1918
46.74	1352		46.74	1603		46.74	2009		46.74	1530		46.74	1435		56.74	840		56.74	1325		56.74	1182		56.74	523		56.74	698		28.37	871		56.74	1228		56.74	1713		56.74	1997		56.74	1936
46.76	1364		46.76	1608		46.76	2035		46.76	1535		46.76	1429		56.76	848		56.76	1304		56.76	1172		56.76	514		56.76	703		28.38	869		56.76	1252		56.76	1728		56.76	1914		56.76	1919
46.78	1360		46.78	1618		46.78	2044		46.78	1546		46.78	1434		56.78	858		56.78	1278		56.78	1168		56.78	525		56.78	703		28.39	865		56.78	1249		56.78	1734		56.78	1954		56.78	1892
46.8	1372		46.8	1616		46.8	2048		46.8	1546		46.8	1442		56.8	842		56.8	1267		56.8	1152		56.8	534		56.8	702		28.4	865		56.8	1236		56.8	1710		56.8	1934		56.8	1903
46.82	1377		46.82	1614		46.82	2046		46.82	1532		46.82	1446		56.82	833		56.82	1264		56.82	1145		56.82	539		56.82	699		28.41	872		56.82	1223		56.82	1696		56.82	1903		56.82	1934
46.84	1379		46.84	1611		46.84	2052		46.84	1515		46.84	1458		56.84	817		56.84	1274		56.84	1137		56.84	550		56.84	686		28.42	879		56.84	1214		56.84	1716		56.84	1904		56.84	1942
46.86	1380		46.86	1608		46.86	2067		46.86	1514		46.86	1458		56.86	812		56.86	1278		56.86	1121		56.86	553		56.86	675		28.43	886		56.86	1214		56.86	1718		56.86	1856		56.86	1950
46.88	1395		46.88	1614		46.88	2079		46.88	1503		46.88	1462		56.88	810		56.88	1282		56.88	1112		56.88	541		56.88	668		28.44	883		56.88	1224		56.88	1682		56.88	1907		56.88	1949
46.9	1397		46.9	1619		46.9	2090		46.9	1504		46.9	1474		56.9	819		56.9	1285		56.9	1117		56.9	532		56.9	664		28.45	892		56.9	1230		56.9	1684		56.9	1886		56.9	1900
46.92	1397		46.92	1636		46.92	2087		46.92	1520		46.92	1487		56.92	822		56.92	1290		56.92	1114		56.92	524		56.92	672		28.46	888		56.92	1209		56.92	1724		56.92	1952		56.92	1859
46.94	1407		46.94	1654		46.94	2109		46.94	1541		46.94	1489		56.94	822		56.94	1278		56.94	1110		56.94	524		56.94	671		28.47	884		56.94	1190		56.94	1720		56.94	1971		56.94	1888
46.96	1400		46.96	1664		46.96	2127		46.96	1558		46.96	1500		56.96	814		56.96	1281		56.96	1116		56.96	526		56.96	672		28.48	871		56.96	1202		56.96	1692		56.96	1963		56.96	1936
46.98	1418		46.98	1664		46.98	2143		46.98	1564		46.98	1502		56.98	814		56.98	1299		56.98	1121		56.98	534		56.98	677		28.49	868		56.98	1238		56.98	1697		56.98	1956		56.98	1940
47	1435		47	1660		47	2152		47	1563		47	1514		57	813		57	1309		57	1107		57	544		57	673		28.5	862		57	1258		57	1733		57	1949		57	1926
47.02	1425		47.02	1665		47.02	2151		47.02	1561		47.02	1525		57.02	816		57.02	1291		57.02	1101		57.02	553		57.02	678		28.51	855		57.02	1236		57.02	1747		57.02	1982		57.02	1918
47.04	1436		47.04	1660		47.04	2161		47.04	1556		47.04	1525		57.04	812		57.04	1270		57.04	1116		57.04	549		57.04	681		28.52	852		57.04	1225		57.04	1726		57.04	1927		57.04	1906
47.06	1435		47.06	1673		47.06	2171		47.06	1548		47.06	1529		57.06	808		57.06	1258		57.06	1127		57.06	551		57.06	674		28.53	854		57.06	1235		57.06	1700		57.06	1974		57.06	1904
47.08	1431		47.08	1677		47.08	2198		47.08	1551		47.08	1532		57.08	797		57.08	1254		57.08	1126		57.08	550		57.08	683		28.54	848		57.08	1222		57.08	1692		57.08	1911		57.08	1910
47.1	1440		47.1	1688		47.1	2218		47.1	1559		47.1	1536		57.1	783		57.1	1251		57.1	1138		57.1	539		57.1	678		28.55	855		57.1	1201		57.1	1723		57.1	1887		57.1	1906
47.12	1449		47.12	1700		47.12	2222		47.12	1560		47.12	1542		57.12	784		57.12	1261		57.12	1152		57.12	534		57.12	677		28.56	859		57.12	1176		57.12	1746		57.12	1867		57.12	1930
47.14	1454		47.14	1721		47.14	2218		47.14	1582		47.14	1550		57.14	796		57.14	1280		57.14	1152		57.14	535		57.14	673		28.57	864		57.14	1174		57.14	1753		57.14	1935		57.14	1969
47.16	1456		47.16	1746		47.16	2228		47.16	1601		47.16	1553		57.16	800		57.16	1272		57.16	1136		57.16	536		57.16	674		28.58	865		57.16	1219		57.16	1762		57.16	1876		57.16	1961
47.18	1445		47.18	1767		47.18	2244		47.18	1620		47.18	1566		57.18	805		57.18	1283		57.18	1135		57.18	538		57.18	674		28.59	871		57.18	1256		57.18	1730		57.18	1882		57.18	1902
47.2	1451		47.2	1778		47.2	2255		47.2	1630		47.2	1582		57.2	817		57.2	1282		57.2	1137		57.2	535		57.2	666		28.6	868		57.2	1274		57.2	1697		57.2	1914		57.2	1842
47.22	1464		47.22	1788		47.22	2275		47.22	1634		47.22	1594		57.22	820		57.22	1285		57.22	1124		57.22	527		57.22	664		28.61	873		57.22	1259		57.22	1720		57.22	1935		57.22	1835
47.24	1478		47.24	1803		47.24	2284		47.24	1626		47.24	1605		57.24	826		57.24	1281		57.24	1133		57.24	525		57.24	666		28.62	874		57.24	1221		57.24	1759		57.24	1915		57.24	1873
47.26	1474		47.26	1807		47.26	2292		47.26	1629		47.26	1598		57.26	822		57.26	1281		57.26	1147		57.26	521		57.26	670		28.63	885		57.26	1194		57.26	1754		57.26	1932		57.26	1899
47.28	1474		47.28	1823		47.28	2306		47.28	1617		47.28	1602		57.28	819		57.28	1264		57.28	1148		57.28	529		57.28	659		28.64	890		57.28	1181		57.28	1717		57.28	1936		57.28	1900
47.3	1471		47.3	1832		47.3	2336		47.3	1614		47.3	1594		57.3	820		57.3	1277		57.3	1142		57.3	534		57.3	662		28.65	887		57.3	1193		57.3	1705		57.3	1903		57.3	1895
47.32	1481		47.32	1833		47.32	2350		47.32	1609		47.32	1593		57.32	808		57.32	1259		57.32	1133		57.32	550		57.32	657		28.66	890		57.32	1210		57.32	1717		57.32	1936		57.32	1893
47.34	1484		47.34	1833		47.34	2355		47.34	1611		47.34	1606		57.34	812		57.34	1271		57.34	1140		57.34	551		57.34	653		28.67	895		57.34	1220		57.34	1712		57.34	1966		57.34	1880
47.36	1489		47.36	1825		47.36	2345		47.36	1615		47.36	1600		57.36	827		57.36	1281		57.36	1132		57.36	547		57.36	663		28.68	897		57.36	1222		57.36	1707		57.36	1907		57.36	1851
47.38	1496		47.38	1834		47.38	2341		47.38	1622		47.38	1593		57.38	830		57.38	1287		57.38	1148		57.38	534		57.38	661		28.69	900		57.38	1201		57.38	1735		57.38	1911		57.38	1846
47.4	1489		47.4	1835		47.4	2339		47.4	1636		47.4	1594		57.4	841		57.4	1288		57.4	1175		57.4	524		57.4	671		28.7	892		57.4	1192		57.4	1774		57.4	1890		57.4	1848
47.42	1487		47.42	1842		47.42	2324		47.42	1646		47.42	1603		57.42	834		57.42	1269		57.42	1162		57.42	520		57.42	683		28.71	897		57.42	1220		57.42	1766		57.42	1849		57.42	1834
47.44	1500		47.44	1851		47.44	2312		47.44	1654		47.44	1601		57.44	824		57.44	1274		57.44	1152		57.44	524		57.44	668		28.72	889		57.44	1228		57.44	1736		57.44	1920		57.44	1850
47.46	1504		47.46	1874		47.46	2312		47.46	1670		47.46	1606		57.46	832		57.46	1286		57.46	1134		57.46	515		57.46	676		28.73	883		57.46	1207		57.46	1729		57.46	1884		57.46	1876
47.48	1507		47.48	1890		47.48	2302		47.48	1681		47.48	1607		57.48	824		57.48	1281		57.48	1124		57.48	534		57.48	672		28.74	879		57.48	1204		57.48	1727		57.48	1952		57.48	1879
47.5	1511		47.5	1891		47.5	2301		47.5	1696		47.5	1599		57.5	819		57.5	1302		57.5	1130		57.5	527		57.5	680		28.75	881		57.5	1216		57.5	1728		57.5	1897		57.5	1887
47.52	1508		47.52	1904		47.52	2303		47.52	1695		47.52	1605		57.52	816		57.52	1316		57.52	1120		57.52	531		57.52	687		28.76	872		57.52	1212		57.52	1752		57.52	1883		57.52	1894
47.54	1512		47.54	1910		47.54	2321		47.54	1692		47.54	1606		57.54	805		57.54	1315		57.54	1133		57.54	533		57.54	672		28.77	869		57.54	1206		57.54	1761		57.54	1906		57.54	1894
47.56	1516		47.56	1917		47.56	2323		47.56	1695		47.56	1626		57.56	815		57.56	1300		57.56	1115		57.56	532		57.56	677		28.78	872		57.56	1218		57.56	1721		57.56	1917		57.56	1903
47.58	1510		47.58	1927		47.58	2332		47.58	1701		47.58	1631		57.58	807		57.58	1291		57.58	1097		57.58	533		57.58	682		28.79	871		57.58	1221		57.58	1712		57.58	1910		57.58	1908
47.6	1521		47.6	1929		47.6	2338		47.6	1713		47.6	1627		57.6	797		57.6	1301		57.6	1103		57.6	537		57.6	676		28.8	876		57.6	1218		57.6	1748		57.6	2008		57.6	1897
47.62	1527		47.62	1939		47.62	2349		47.62	1711		47.62	1626		57.62	802		57.62	1299		57.62	1110		57.62	529		57.62	683		28.81	873		57.62	1224		57.62	1745		57.62	1939		57.62	1890
47.64	1529		47.64	1945		47.64	2368		47.64	1716		47.64	1639		57.64	802		57.64	1293		57.64	1123		57.64	534		57.64	676		28.82	864		57.64	1227		57.64	1702		57.64	1871		57.64	1888
47.66	1531		47.66	1948		47.66	2381		47.66	1716		47.66	1644		57.66	795		57.66	1290		57.66	1140		57.66	528		57.66	664		28.83	859		57.66	1233		57.66	1683		57.66	1896		57.66	1868
47.68	1537		47.68	1960		47.68	2380		47.68	1708		47.68	1644		57.68	800		57.68	1286		57.68	1143		57.68	528		57.68	662		28.84	853		57.68	1230		57.68	1689		57.68	1973		57.68	1848
47.7	1536		47.7	1964		47.7	2386		47.7	1712		47.7	1647		57.7	793		57.7	1282		57.7	1154		57.7	534		57.7	661		28.85	860		57.7	1210		57.7	1707		57.7	1850		57.7	1856
47.72	1524		47.72	1963		47.72	2380		47.72	1707		47.72	1653		57.72	812		57.72	1277		57.72	1144		57.72	535		57.72	664		28.86	859		57.72	1198		57.72	1742		57.72	1915		57.72	1869
47.74	1527		47.74	1955		47.74	2369		47.74	1717		47.74	1656		57.74	815		57.74	1287		57.74	1165		57.74	532		57.74	675		28.87	861		57.74	1206		57.74	1746		57.74	1912		57.74	1876
47.76	1515		47.76	1942		47.76	2361		47.76	1721		47.76	1664		57.76	811		57.76	1290		57.76	1186		57.76	535		57.76	682		28.88	856		57.76	1222		57.76	1715		57.76	1902		57.76	1874
47.78	1505		47.78	1945		47.78	2355		47.78	1709		47.78	1663		57.78	816		57.78	1288		57.78	1186		57.78	538		57.78	686		28.89	862		57.78	1217		57.78	1712		57.78	1893		57.78	1858
47.8	1499		47.8	1947		47.8	2337		47.8	1720		47.8	1667		57.8	815		57.8	1275		57.8	1169		57.8	539		57.8	680		28.9	865		57.8	1206		57.8	1713		57.8	1884		57.8	1858
47.82	1495		47.82	1942		47.82	2316		47.82	1719		47.82	1659		57.82	815		57.82	1242		57.82	1155		57.82	546		57.82	669		28.91	868		57.82	1220		57.82	1702		57.82	1899		57.82	1892
47.84	1500		47.84	1934		47.84	2314		47.84	1717		47.84	1658		57.84	821		57.84	1255		57.84	1150		57.84	541		57.84	656		28.92	870		57.84	1216		57.84	1692		57.84	1899		57.84	1927
47.86	1509		47.86	1949		47.86	2316		47.86	1706		47.86	1643		57.86	817		57.86	1262		57.86	1145		57.86	540		57.86	657		28.93	865		57.86	1204		57.86	1679		57.86	1883		57.86	1946
47.88	1513		47.88	1959		47.88	2325		47.88	1710		47.88	1643		57.88	826		57.88	1270		57.88	1127		57.88	533		57.88	656		28.94	870		57.88	1223		57.88	1691		57.88	1861		57.88	1938
47.9	1512		47.9	1969		47.9	2328		47.9	1709		47.9	1639		57.9	829		57.9	1284		57.9	1142		57.9	522		57.9	658		28.95	864		57.9	1227		57.9	1713		57.9	1915		57.9	1908
47.92	1524		47.92	1988		47.92	2330		47.92	1708		47.92	1632		57.92	829		57.92	1293		57.92	1147		57.92	519		57.92	659		28.96	874		57.92	1220		57.92	1714		57.92	1934		57.92	1888
47.94	1529		47.94	1994		47.94	2328		47.94	1701		47.94	1629		57.94	827		57.94	1286		57.94	1147		57.94	521		57.94	661		28.97	873		57.94	1214		57.94	1711		57.94	1893		57.94	1876
47.96	1527		47.96	2008		47.96	2314		47.96	1706		47.96	1628		57.96	816		57.96	1279		57.96	1139		57.96	522		57.96	676		28.98	877		57.96	1201		57.96	1708		57.96	1915		57.96	1877
47.98	1537		47.98	2014		47.98	2316		47.98	1717		47.98	1640		57.98	815		57.98	1275		57.98	1142		57.98	527		57.98	679		28.99	876		57.98	1218		57.98	1695		57.98	1897		57.98	1900
48	1538		48	2015		48	2322		48	1727		48	1642		58	808		58	1287		58	1134		58	527		58	663		29	877		58	1222		58	1699		58	1865		58	1910
48.02	1543		48.02	2020		48.02	2325		48.02	1725		48.02	1643		58.02	796		58.02	1295		58.02	1131		58.02	526		58.02	665		29.01	879		58.02	1188		58.02	1703		58.02	1922		58.02	1896
48.04	1552		48.04	2023		48.04	2322		48.04	1732		48.04	1641		58.04	788		58.04	1288		58.04	1120		58.04	522		58.04	659		29.02	879		58.04	1187		58.04	1686		58.04	1859		58.04	1864
48.06	1543		48.06	2008		48.06	2319		48.06	1729		48.06	1641		58.06	787		58.06	1298		58.06	1133		58.06	518		58.06	668		29.03	887		58.06	1212		58.06	1698		58.06	1894		58.06	1848
48.08	1539		48.08	2001		48.08	2332		48.08	1717		48.08	1636		58.08	784		58.08	1286		58.08	1143		58.08	516		58.08	673		29.04	888		58.08	1206		58.08	1721		58.08	1922		58.08	1870
48.1	1537		48.1	2002		48.1	2332		48.1	1710		48.1	1635		58.1	782		58.1	1272		58.1	1147		58.1	505		58.1	663		29.05	892		58.1	1196		58.1	1702		58.1	1888		58.1	1902
48.12	1537		48.12	1990		48.12	2328		48.12	1710		48.12	1642		58.12	799		58.12	1264		58.12	1147		58.12	516		58.12	666		29.06	896		58.12	1203		58.12	1680		58.12	1869		58.12	1917
48.14	1535		48.14	1977		48.14	2316		48.14	1702		48.14	1644		58.14	812		58.14	1268		58.14	1145		58.14	529		58.14	659		29.07	882		58.14	1200		58.14	1677		58.14	1940		58.14	1906
48.16	1542		48.16	1970		48.16	2298		48.16	1687		48.16	1640		58.16	820		58.16	1275		58.16	1138		58.16	536		58.16	650		29.08	875		58.16	1202		58.16	1682		58.16	1959		58.16	1890
48.18	1543		48.18	1954		48.18	2264		48.18	1669		48.18	1642		58.18	815		58.18	1283		58.18	1139		58.18	546		58.18	661		29.09	862		58.18	1214		58.18	1705		58.18	1947		58.18	1893
48.2	1539		48.2	1947		48.2	2236		48.2	1671		48.2	1645		58.2	810		58.2	1276		58.2	1139		58.2	545		58.2	670		29.1	861		58.2	1211		58.2	1707		58.2	1882		58.2	1888
48.22	1553		48.22	1945		48.22	2225		48.22	1665		48.22	1655		58.22	801		58.22	1283		58.22	1147		58.22	539		58.22	688		29.11	847		58.22	1206		58.22	1682		58.22	1875		58.22	1871
48.24	1554		48.24	1944		48.24	2211		48.24	1676		48.24	1665		58.24	791		58.24	1281		58.24	1148		58.24	538		58.24	688		29.12	841		58.24	1215		58.24	1687		58.24	1931		58.24	1867
48.26	1557		48.26	1949		48.26	2201		48.26	1677		48.26	1663		58.26	792		58.26	1281		58.26	1151		58.26	526		58.26	680		29.13	834		58.26	1231		58.26	1714		58.26	1856		58.26	1869
48.28	1560		48.28	1949		48.28	2199		48.28	1682		48.28	1656		58.28	808		58.28	1281		58.28	1138		58.28	539		58.28	674		29.14	830		58.28	1230		58.28	1729		58.28	1863		58.28	1873
48.3	1545		48.3	1940		48.3	2192		48.3	1701		48.3	1656		58.3	807		58.3	1288		58.3	1124		58.3	534		58.3	664		29.15	843		58.3	1218		58.3	1732		58.3	1878		58.3	1864
48.32	1529		48.32	1946		48.32	2188		48.32	1706		48.32	1648		58.32	810		58.32	1308		58.32	1125		58.32	530		58.32	668		29.16	852		58.32	1215		58.32	1709		58.32	1953		58.32	1864
48.34	1520		48.34	1953		48.34	2188		48.34	1704		48.34	1647		58.34	805		58.34	1304		58.34	1122		58.34	536		58.34	671		29.17	863		58.34	1217		58.34	1660		58.34	1954		58.34	1897
48.36	1510		48.36	1944		48.36	2207		48.36	1696		48.36	1635		58.36	798		58.36	1303		58.36	1118		58.36	529		58.36	669		29.18	869		58.36	1220		58.36	1666		58.36	1860		58.36	1912
48.38	1505		48.38	1957		48.38	2206		48.38	1685		48.38	1613		58.38	784		58.38	1300		58.38	1120		58.38	532		58.38	654		29.19	866		58.38	1221		58.38	1724		58.38	1869		58.38	1888
48.4	1506		48.4	1965		48.4	2192		48.4	1680		48.4	1595		58.4	791		58.4	1301		58.4	1122		58.4	539		58.4	647		29.2	870		58.4	1215		58.4	1723		58.4	1930		58.4	1886
48.42	1505		48.42	1967		48.42	2178		48.42	1682		48.42	1587		58.42	805		58.42	1296		58.42	1122		58.42	537		58.42	641		29.21	869		58.42	1212		58.42	1694		58.42	1915		58.42	1914
48.44	1512		48.44	1973		48.44	2179		48.44	1681		48.44	1580		58.44	812		58.44	1288		58.44	1111		58.44	543		58.44	639		29.22	867		58.44	1213		58.44	1706		58.44	1813		58.44	1910
48.46	1515		48.46	1977		48.46	2181		48.46	1679		48.46	1573		58.46	815		58.46	1296		58.46	1104		58.46	530		58.46	635		29.23	867		58.46	1228		58.46	1732		58.46	1941		58.46	1883
48.48	1518		48.48	1976		48.48	2181		48.48	1702		48.48	1577		58.48	814		58.48	1297		58.48	1102		58.48	530		58.48	641		29.24	864		58.48	1247		58.48	1738		58.48	1948		58.48	1864
48.5	1528		48.5	1975		48.5	2166		48.5	1702		48.5	1574		58.5	810		58.5	1297		58.5	1099		58.5	536		58.5	646		29.25	863		58.5	1231		58.5	1702		58.5	1967		58.5	1867
48.52	1541		48.52	1954		48.52	2148		48.52	1705		48.52	1590		58.52	800		58.52	1297		58.52	1095		58.52	530		58.52	658		29.26	860		58.52	1217		58.52	1674		58.52	2001		58.52	1868
48.54	1542		48.54	1941		48.54	2125		48.54	1726		48.54	1591		58.54	794		58.54	1289		58.54	1108		58.54	530		58.54	659		29.27	859		58.54	1211		58.54	1696		58.54	1902		58.54	1856
48.56	1534		48.56	1930		48.56	2119		48.56	1724		48.56	1595		58.56	806		58.56	1277		58.56	1120		58.56	527		58.56	671		29.28	863		58.56	1183		58.56	1701		58.56	1867		58.56	1887
48.58	1522		48.58	1922		48.58	2121		48.58	1716		48.58	1600		58.58	807		58.58	1269		58.58	1117		58.58	527		58.58	670		29.29	864		58.58	1166		58.58	1694		58.58	1840		58.58	1928
48.6	1517		48.6	1920		48.6	2119		48.6	1699		48.6	1602		58.6	816		58.6	1258		58.6	1133		58.6	532		58.6	681		29.3	862		58.6	1180		58.6	1699		58.6	1881		58.6	1948
48.62	1510		48.62	1938		48.62	2105		48.62	1684		48.62	1594		58.62	823		58.62	1257		58.62	1129		58.62	528		58.62	674		29.31	856		58.62	1214		58.62	1690		58.62	1919		58.62	1959
48.64	1507		48.64	1942		48.64	2094		48.64	1675		48.64	1591		58.64	809		58.64	1255		58.64	1114		58.64	532		58.64	679		29.32	861		58.64	1218		58.64	1692		58.64	1927		58.64	1946
48.66	1491		48.66	1952		48.66	2101		48.66	1661		48.66	1597		58.66	803		58.66	1270		58.66	1112		58.66	534		58.66	687		29.33	861		58.66	1182		58.66	1705		58.66	1919		58.66	1927
48.68	1486		48.68	1945		48.68	2104		48.68	1655		48.68	1594		58.68	798		58.68	1281		58.68	1104		58.68	526		58.68	680		29.34	864		58.68	1161		58.68	1718		58.68	1827		58.68	1919
48.7	1480		48.7	1947		48.7	2107		48.7	1645		48.7	1586		58.7	791		58.7	1282		58.7	1114		58.7	524		58.7	678		29.35	866		58.7	1180		58.7	1721		58.7	1881		58.7	1905
48.72	1482		48.72	1957		48.72	2109		48.72	1651		48.72	1580		58.72	787		58.72	1281		58.72	1117		58.72	517		58.72	674		29.36	866		58.72	1200		58.72	1700		58.72	1916		58.72	1898
48.74	1489		48.74	1951		48.74	2093		48.74	1652		48.74	1583		58.74	781		58.74	1292		58.74	1118		58.74	522		58.74	672		29.37	870		58.74	1202		58.74	1670		58.74	1939		58.74	1916
48.76	1498		48.76	1937		48.76	2078		48.76	1655		48.76	1588		58.76	788		58.76	1285		58.76	1133		58.76	534		58.76	672		29.38	866		58.76	1219		58.76	1674		58.76	1854		58.76	1896
48.78	1488		48.78	1921		48.78	2068		48.78	1679		48.78	1591		58.78	786		58.78	1269		58.78	1136		58.78	542		58.78	669		29.39	862		58.78	1246		58.78	1693		58.78	1879		58.78	1877
48.8	1484		48.8	1910		48.8	2068		48.8	1686		48.8	1586		58.8	776		58.8	1246		58.8	1132		58.8	543		58.8	671		29.4	858		58.8	1254		58.8	1695		58.8	1871		58.8	1905
48.82	1468		48.82	1913		48.82	2064		48.82	1696		48.82	1584		58.82	786		58.82	1248		58.82	1138		58.82	541		58.82	673		29.41	855		58.82	1246		58.82	1701		58.82	1908		58.82	1911
48.84	1467		48.84	1913		48.84	2057		48.84	1685		48.84	1566		58.84	795		58.84	1252		58.84	1145		58.84	534		58.84	675		29.42	862		58.84	1258		58.84	1699		58.84	1866		58.84	1896
48.86	1455		48.86	1907		48.86	2065		48.86	1685		48.86	1546		58.86	794		58.86	1260		58.86	1147		58.86	532		58.86	678		29.43	865		58.86	1260		58.86	1693		58.86	1933		58.86	1890
48.88	1449		48.88	1899		48.88	2069		48.88	1686		48.88	1532		58.88	799		58.88	1277		58.88	1143		58.88	528		58.88	674		29.44	869		58.88	1228		58.88	1702		58.88	1945		58.88	1902
48.9	1443		48.9	1887		48.9	2084		48.9	1691		48.9	1531		58.9	800		58.9	1288		58.9	1146		58.9	531		58.9	680		29.45	870		58.9	1212		58.9	1737		58.9	1880		58.9	1893
48.92	1444		48.92	1874		48.92	2080		48.92	1681		48.92	1512		58.92	808		58.92	1288		58.92	1146		58.92	533		58.92	674		29.46	866		58.92	1205		58.92	1766		58.92	1978		58.92	1888
48.94	1438		48.94	1885		48.94	2090		48.94	1670		48.94	1503		58.94	810		58.94	1279		58.94	1133		58.94	533		58.94	662		29.47	866		58.94	1208		58.94	1749		58.94	1939		58.94	1930
48.96	1428		48.96	1895		48.96	2105		48.96	1660		48.96	1491		58.96	820		58.96	1260		58.96	1123		58.96	531		58.96	649		29.48	868		58.96	1220		58.96	1728		58.96	1915		58.96	1957
48.98	1422		48.98	1891		48.98	2092		48.98	1654		48.98	1496		58.98	830		58.98	1257		58.98	1134		58.98	540		58.98	654		29.49	869		58.98	1202		58.98	1729		58.98	1936		58.98	1934
49	1417		49	1892		49	2089		49	1645		49	1508		59	831		59	1240		59	1142		59	534		59	655		29.5	870		59	1170		59	1719		59	1919		59	1887
49.02	1407		49.02	1881		49.02	2075		49.02	1644		49.02	1522		59.02	821		59.02	1245		59.02	1135		59.02	524		59.02	654		29.51	872		59.02	1174		59.02	1705		59.02	1942		59.02	1867
49.04	1402		49.04	1883		49.04	2062		49.04	1647		49.04	1517		59.04	806		59.04	1249		59.04	1143		59.04	531		59.04	659		29.52	867		59.04	1206		59.04	1693		59.04	1987		59.04	1888
49.06	1395		49.06	1892		49.06	2050		49.06	1646		49.06	1521		59.06	777		59.06	1245		59.06	1156		59.06	530		59.06	670		29.53	879		59.06	1223		59.06	1668		59.06	2001		59.06	1915
49.08	1403		49.08	1889		49.08	2036		49.08	1636		49.08	1526		59.08	758		59.08	1265		59.08	1163		59.08	538		59.08	673		29.54	886		59.08	1220		59.08	1649		59.08	1855		59.08	1922
49.1	1409		49.1	1882		49.1	2039		49.1	1641		49.1	1524		59.1	759		59.1	1290		59.1	1166		59.1	538		59.1	663		29.55	882		59.1	1208		59.1	1655		59.1	2045		59.1	1939
49.12	1419		49.12	1875		49.12	2014		49.12	1637		49.12	1528		59.12	768		59.12	1290		59.12	1173		59.12	545		59.12	655		29.56	884		59.12	1213		59.12	1695		59.12	1945		59.12	1957
49.14	1428		49.14	1873		49.14	2006		49.14	1639		49.14	1531		59.14	793		59.14	1290		59.14	1179		59.14	550		59.14	667		29.57	885		59.14	1226		59.14	1747		59.14	1952		59.14	1936
49.16	1419		49.16	1871		49.16	1998		49.16	1630		49.16	1527		59.16	809		59.16	1274		59.16	1159		59.16	536		59.16	667		29.58	872		59.16	1227		59.16	1759		59.16	1896		59.16	1911
49.18	1405		49.18	1872		49.18	2000		49.18	1633		49.18	1521		59.18	825		59.18	1265		59.18	1144		59.18	530		59.18	677		29.59	875		59.18	1219		59.18	1709		59.18	1912		59.18	1916
49.2	1393		49.2	1875		49.2	2011		49.2	1613		49.2	1504		59.2	823		59.2	1260		59.2	1133		59.2	533		59.2	691		29.6	869		59.2	1213		59.2	1663		59.2	1896		59.2	1938
49.22	1381		49.22	1873		49.22	2003		49.22	1597		49.22	1500		59.22	814		59.22	1265		59.22	1119		59.22	528		59.22	694		29.61	868		59.22	1226		59.22	1686		59.22	1918		59.22	1963
49.24	1363		49.24	1866		49.24	2003		49.24	1588		49.24	1496		59.24	796		59.24	1279		59.24	1114		59.24	530		59.24	681		29.62	872		59.24	1225		59.24	1721		59.24	1925		59.24	1941
49.26	1349		49.26	1850		49.26	1993		49.26	1577		49.26	1490		59.26	796		59.26	1304		59.26	1120		59.26	528		59.26	664		29.63	877		59.26	1207		59.26	1722		59.26	1975		59.26	1890
49.28	1340		49.28	1836		49.28	1973		49.28	1585		49.28	1482		59.28	802		59.28	1301		59.28	1118		59.28	534		59.28	652		29.64	882		59.28	1212		59.28	1690		59.28	1991		59.28	1879
49.3	1343		49.3	1829		49.3	1962		49.3	1577		49.3	1483		59.3	808		59.3	1316		59.3	1114		59.3	527		59.3	652		29.65	884		59.3	1222		59.3	1662		59.3	1900		59.3	1894
49.32	1346		49.32	1817		49.32	1953		49.32	1573		49.32	1485		59.32	809		59.32	1311		59.32	1110		59.32	526		59.32	643		29.66	881		59.32	1200		59.32	1684		59.32	1928		59.32	1918
49.34	1350		49.34	1808		49.34	1949		49.34	1568		49.34	1468		59.34	812		59.34	1307		59.34	1116		59.34	532		59.34	646		29.67	880		59.34	1185		59.34	1699		59.34	1884		59.34	1931
49.36	1351		49.36	1795		49.36	1929		49.36	1560		49.36	1468		59.36	802		59.36	1296		59.36	1115		59.36	537		59.36	662		29.68	875		59.36	1188		59.36	1679		59.36	1991		59.36	1940
49.38	1350		49.38	1800		49.38	1920		49.38	1560		49.38	1462		59.38	793		59.38	1293		59.38	1128		59.38	534		59.38	667		29.69	865		59.38	1177		59.38	1684		59.38	1909		59.38	1966
49.4	1342		49.4	1792		49.4	1924		49.4	1560		49.4	1460		59.4	779		59.4	1283		59.4	1143		59.4	539		59.4	663		29.7	853		59.4	1182		59.4	1706		59.4	2030		59.4	1954
49.42	1328		49.42	1791		49.42	1917		49.42	1562		49.42	1442		59.42	778		59.42	1291		59.42	1146		59.42	546		59.42	669		29.71	863		59.42	1200		59.42	1689		59.42	2000		59.42	1918
49.44	1321		49.44	1794		49.44	1925		49.44	1550		49.44	1431		59.44	788		59.44	1278		59.44	1143		59.44	549		59.44	677		29.72	867		59.44	1194		59.44	1690		59.44	1927		59.44	1933
49.46	1311		49.46	1801		49.46	1921		49.46	1539		49.46	1428		59.46	778		59.46	1284		59.46	1148		59.46	539		59.46	677		29.73	870		59.46	1184		59.46	1724		59.46	1936		59.46	1954
49.48	1300		49.48	1801		49.48	1915		49.48	1526		49.48	1428		59.48	777		59.48	1287		59.48	1153		59.48	540		59.48	675		29.74	876		59.48	1200		59.48	1733		59.48	1972		59.48	1936
49.5	1288		49.5	1793		49.5	1912		49.5	1505		49.5	1424		59.5	774		59.5	1298		59.5	1148		59.5	543		59.5	672		29.75	885		59.5	1215		59.5	1707		59.5	1973		59.5	1922
49.52	1285		49.52	1785		49.52	1894		49.52	1506		49.52	1421		59.52	769		59.52	1287		59.52	1130		59.52	540		59.52	680		29.76	886		59.52	1218		59.52	1679		59.52	1942		59.52	1938
49.54	1276		49.54	1767		49.54	1893		49.54	1499		49.54	1416		59.54	780		59.54	1298		59.54	1135		59.54	529		59.54	671		29.77	885		59.54	1230		59.54	1694		59.54	2031		59.54	1954
49.56	1265		49.56	1754		49.56	1888		49.56	1491		49.56	1409		59.56	790		59.56	1302		59.56	1140		59.56	532		59.56	662		29.78	882		59.56	1224		59.56	1696		59.56	1976		59.56	1928
49.58	1258		49.58	1742		49.58	1882		49.58	1490		49.58	1411		59.58	804		59.58	1300		59.58	1138		59.58	532		59.58	662		29.79	875		59.58	1215		59.58	1691		59.58	1986		59.58	1879
49.6	1255		49.6	1726		49.6	1883		49.6	1485		49.6	1415		59.6	819		59.6	1276		59.6	1133		59.6	539		59.6	659		29.8	866		59.6	1223		59.6	1743		59.6	1971		59.6	1881
49.62	1259		49.62	1721		49.62	1868		49.62	1478		49.62	1411		59.62	809		59.62	1266		59.62	1144		59.62	541		59.62	657		29.81	867		59.62	1232		59.62	1766		59.62	1987		59.62	1930
49.64	1252		49.64	1703		49.64	1865		49.64	1487		49.64	1408		59.64	806		59.64	1260		59.64	1151		59.64	544		59.64	662		29.82	871		59.64	1268		59.64	1731		59.64	1964		59.64	1930
49.66	1248		49.66	1689		49.66	1852		49.66	1475		49.66	1398		59.66	798		59.66	1260		59.66	1143		59.66	543		59.66	660		29.83	888		59.66	1296		59.66	1706		59.66	1898		59.66	1889
49.68	1248		49.68	1684		49.68	1849		49.68	1470		49.68	1396		59.68	790		59.68	1264		59.68	1133		59.68	529		59.68	682		29.84	892		59.68	1264		59.68	1713		59.68	1969		59.68	1900
49.7	1247		49.7	1684		49.7	1842		49.7	1469		49.7	1389		59.7	798		59.7	1287		59.7	1138		59.7	514		59.7	692		29.85	892		59.7	1228		59.7	1731		59.7	1964		59.7	1910
49.72	1261		49.72	1672		49.72	1837		49.72	1455		49.72	1380		59.72	804		59.72	1307		59.72	1153		59.72	510		59.72	705		29.86	896		59.72	1226		59.72	1740		59.72	1907		59.72	1900
49.74	1257		49.74	1660		49.74	1834		49.74	1448		49.74	1373		59.74	810		59.74	1313		59.74	1166		59.74	507		59.74	710		29.87	897		59.74	1226		59.74	1742		59.74	1933		59.74	1942
49.76	1265		49.76	1653		49.76	1815		49.76	1451		49.76	1362		59.76	807		59.76	1303		59.76	1157		59.76	517		59.76	705		29.88	890		59.76	1231		59.76	1719		59.76	1898		59.76	1966
49.78	1255		49.78	1648		49.78	1824		49.78	1441		49.78	1354		59.78	803		59.78	1289		59.78	1151		59.78	521		59.78	694		29.89	886		59.78	1253		59.78	1676		59.78	2022		59.78	1950
49.8	1247		49.8	1649		49.8	1824		49.8	1444		49.8	1354		59.8	811		59.8	1267		59.8	1137		59.8	531		59.8	684		29.9	872		59.8	1263		59.8	1667		59.8	1867		59.8	1944
49.82	1239		49.82	1645		49.82	1826		49.82	1455		49.82	1360		59.82	811		59.82	1264		59.82	1128		59.82	533		59.82	668		29.91	862		59.82	1250		59.82	1698		59.82	2033		59.82	1944
49.84	1237		49.84	1643		49.84	1830		49.84	1450		49.84	1357		59.84	803		59.84	1267		59.84	1131		59.84	545		59.84	670		29.92	859		59.84	1220		59.84	1736		59.84	1922		59.84	1948
49.86	1237		49.86	1631		49.86	1814		49.86	1448		49.86	1353		59.86	811		59.86	1268		59.86	1133		59.86	546		59.86	678		29.93	864		59.86	1200		59.86	1724		59.86	1953		59.86	1956
49.88	1219		49.88	1616		49.88	1818		49.88	1444		49.88	1345		59.88	810		59.88	1286		59.88	1149		59.88	547		59.88	691		29.94	861		59.88	1199		59.88	1678		59.88	1893		59.88	1944
49.9	1204		49.9	1602		49.9	1810		49.9	1428		49.9	1336		59.9	803		59.9	1284		59.9	1172		59.9	553		59.9	690		29.95	864		59.9	1204		59.9	1680		59.9	1901		59.9	1930
49.92	1198		49.92	1585		49.92	1796		49.92	1423		49.92	1336		59.92	791		59.92	1279		59.92	1175		59.92	550		59.92	685		29.96	868		59.92	1232		59.92	1705		59.92	1940		59.92	1942
49.94	1191		49.94	1562		49.94	1785		49.94	1419		49.94	1329		59.94	789		59.94	1282		59.94	1179		59.94	542		59.94	678		29.97	870		59.94	1254		59.94	1702		59.94	1933		59.94	1930
[truncated: 5,003 more rows]

## Sheet: Figure 3a
10	0.06277
10.02	0.06159
10.04	0.06002
10.06	0.06748
10.08	0.07219
10.1	0.06983
10.12	0.06277
10.14	0.05532
10.16	0.05375
10.18	0.05375
10.2	0.06395
10.22	0.0612
10.24	0.06395
10.26	0.05218
10.28	0.04943
10.3	0.04708
10.32	0.05689
10.34	0.06355
10.36	0.0663
10.38	0.06081
10.4	0.06512
10.42	0.07258
10.44	0.06787
10.46	0.05453
10.48	0.051
10.5	0.05218
10.52	0.05139
10.54	0.05375
10.56	0.0612
10.58	0.06473
10.6	0.06591
10.62	0.06905
10.64	0.06669
10.66	0.06355
10.68	0.05571
10.7	0.05649
10.72	0.06473
10.74	0.07493
10.76	0.07532
10.78	0.06081
10.8	0.04982
10.82	0.03727
10.84	0.04512
10.86	0.06159
10.88	0.06199
10.9	0.05728
10.92	0.05492
10.94	0.06473
10.96	0.05532
10.98	0.04629
11	0.04041
11.02	0.04825
11.04	0.05375
11.06	0.06355
11.08	0.06748
11.1	0.06591
11.12	0.04982
11.14	0.05179
11.16	0.04982
11.18	0.0459
11.2	0.04943
11.22	0.05885
11.24	0.07454
11.26	0.06787
11.28	0.05885
11.3	0.04551
11.32	0.05139
11.34	0.04002
11.36	0.03256
11.38	0.02628
11.4	0.03374
11.42	0.04237
11.44	0.04433
11.46	0.03884
11.48	0.03962
11.5	0.04786
11.52	0.04512
11.54	0.04158
11.56	0.0306
11.58	0.02903
11.6	0.03727
11.62	0.04551
11.64	0.04825
11.66	0.05139
11.68	0.05257
11.7	0.04551
11.72	0.03884
11.74	0.03609
11.76	0.03923
11.78	0.03492
11.8	0.02864
11.82	0.03099
11.84	0.04668
11.86	0.0459
11.88	0.03845
11.9	0.02668
11.92	0.03727
11.94	0.04708
11.96	0.04747
11.98	0.03217
12	0.03374
12.02	0.0408
12.04	0.04198
12.06	0.03884
12.08	0.04198
12.1	0.0357
12.12	0.0102
12.14	0.01805
12.16	0.04002
12.18	0.0561
12.2	0.03452
12.22	0.03413
12.24	0.03295
12.26	0.04198
12.28	0.04119
12.3	0.03766
12.32	0.01608
12.34	0.01216
12.36	0.02158
12.38	0.03256
12.4	0.03099
12.42	0.03295
12.44	0.04394
12.46	0.04512
12.48	0.03021
12.5	0.01452
12.52	0.0204
12.54	0.04394
12.56	0.051
12.58	0.04433
12.6	0.0204
12.62	0.01648
12.64	0.0204
12.66	0.01962
12.68	0.02668
12.7	0.0408
12.72	0.04237
12.74	0.02393
12.76	0.02589
12.78	0.03413
12.8	0.03531
12.82	0.03374
12.84	0.03648
12.86	0.03178
12.88	0.03884
12.9	0.03531
12.92	0.02707
12.94	0.01687
12.96	0.03217
12.98	0.03492
13	0.02785
13.02	0.02432
13.04	0.03021
13.06	0.02746
13.08	0.02628
13.1	0.03178
13.12	0.03374
13.14	0.02315
13.16	0.0204
13.18	0.02236
13.2	0.03335
13.22	0.03452
13.24	0.03727
13.26	0.02432
13.28	0.02001
13.3	0.02354
13.32	0.02746
13.34	0.03021
13.36	0.0255
13.38	0.02236
13.4	0.01648
13.42	0.03256
13.44	0.04198
13.46	0.03609
13.48	0.02785
13.5	0.02982
13.52	0.03688
13.54	0.03256
13.56	0.02197
13.58	0.01648
13.6	0.0153
13.62	0.02746
13.64	0.03374
13.66	0.02432
13.68	0.00942
13.7	0.01452
13.72	0.03452
13.74	0.04943
13.76	0.05179
13.78	0.03962
13.8	0.02393
13.82	0.02707
13.84	0.03609
13.86	0.03099
13.88	0.02275
13.9	0.01765
13.92	0.02785
13.94	0.03413
13.96	0.02942
13.98	0.01648
14	0.01765
14.02	0.02432
14.04	0.02511
14.06	0.02118
14.08	0.01452
14.1	0.0255
14.12	0.0306
14.14	0.03884
14.16	0.02825
14.18	0.03099
14.2	0.0204
14.22	0.02903
14.24	0.03256
14.26	0.03099
14.28	0.01177
14.3	0
14.32	0.00745
14.34	0.01805
14.36	0.02275
14.38	0.02707
14.4	0.02903
14.42	0.02079
14.44	0.01412
14.46	0.02511
14.48	0.03727
14.5	0.03374
14.52	0.02707
14.54	0.02354
14.56	0.03413
14.58	0.02903
14.6	0.02707
14.62	0.02864
14.64	0.02982
14.66	0.01608
14.68	0.00942
14.7	0.01922
14.72	0.01922
14.74	0.00981
14.76	0.00981
14.78	0.02001
14.8	0.02746
14.82	0.01883
14.84	0.01177
14.86	0.02079
14.88	0.03295
14.9	0.03452
14.92	0.02668
14.94	0.03845
14.96	0.03609
14.98	0.03413
15	0.01883
15.02	0.02589
15.04	0.02746
15.06	0.04433
15.08	0.02746
15.1	0.02118
15.12	0.02001
15.14	0.03217
15.16	0.02825
15.18	0.02942
15.2	0.03452
15.22	0.03609
15.24	0.03962
15.26	0.03374
15.28	0.02118
15.3	0.00902
15.32	0.02197
15.34	0.02432
15.36	0.02079
15.38	0.01373
15.4	0.0153
15.42	0.01844
15.44	0.02001
15.46	0.03295
15.48	0.02668
15.5	0.01726
15.52	0.00902
15.54	0.02589
15.56	0.03727
15.58	0.0408
15.6	0.0306
15.62	0.04158
15.64	0.04512
15.66	0.0408
15.68	0.01922
15.7	0.01334
15.72	0.01059
15.74	0.00824
15.76	0.02079
15.78	0.03335
15.8	0.03923
15.82	0.03335
15.84	0.02628
15.86	0.02236
15.88	0.02432
15.9	0.02118
15.92	0.01648
15.94	0.01608
15.96	0.02393
15.98	0.01922
16	0.01491
16.02	0.01805
16.04	0.03413
16.06	0.0306
16.08	0.02315
16.1	0.0153
16.12	0.01844
16.14	0.02275
16.16	0.02982
16.18	0.03099
16.2	0.03021
16.22	0.03178
16.24	0.03727
16.26	0.03492
16.28	0.02472
16.3	0.01491
16.32	0.02785
16.34	0.03727
16.36	0.02864
16.38	0.01883
16.4	0.01687
16.42	0.02589
16.44	0.02903
16.46	0.03295
16.48	0.0255
16.5	0.01844
16.52	0.01098
16.54	0.01059
16.56	0.02315
16.58	0.02668
16.6	0.03217
16.62	0.03766
16.64	0.04472
16.66	0.03295
16.68	0.01216
16.7	0.01687
16.72	0.02628
16.74	0.02746
16.76	0.01922
16.78	0.03138
16.8	0.04315
16.82	0.04041
16.84	0.03021
16.86	0.02746
16.88	0.03256
16.9	0.03766
16.92	0.03256
16.94	0.03138
16.96	0.02001
16.98	0.02315
17	0.02982
17.02	0.03962
17.04	0.03688
17.06	0.03178
17.08	0.02903
17.1	0.02628
17.12	0.03256
17.14	0.03335
17.16	0.03766
17.18	0.04119
17.2	0.04198
17.22	0.03335
17.24	0.03727
17.26	0.03923
17.28	0.04041
17.3	0.02707
17.32	0.02668
17.34	0.02942
17.36	0.0357
17.38	0.03609
17.4	0.03492
17.42	0.03178
17.44	0.02589
17.46	0.03295
17.48	0.03492
17.5	0.04041
17.52	0.03884
17.54	0.04433
17.56	0.02785
17.58	0.01765
17.6	0.02315
17.62	0.04276
17.64	0.03923
17.66	0.02118
17.68	0.02589
17.7	0.03335
17.72	0.02903
17.74	0.02472
17.76	0.02393
17.78	0.03766
17.8	0.03413
17.82	0.03021
17.84	0.02079
17.86	0.03413
17.88	0.04668
17.9	0.04472
17.92	0.03648
17.94	0.03138
17.96	0.03845
17.98	0.04708
18	0.04786
18.02	0.04865
18.04	0.04355
18.06	0.03648
18.08	0.02589
18.1	0.03727
18.12	0.04982
18.14	0.04747
18.16	0.03099
18.18	0.02746
18.2	0.03531
18.22	0.04786
18.24	0.05335
18.26	0.04198
18.28	0.02472
18.3	0.02118
18.32	0.02746
18.34	0.03413
18.36	0.03688
18.38	0.03217
18.4	0.02079
18.42	0.02158
18.44	0.03217
18.46	0.04276
18.48	0.04786
18.5	0.04668
18.52	0.04237
18.54	0.04865
18.56	0.05218
18.58	0.05179
18.6	0.04041
18.62	0.03648
18.64	0.0408
18.66	0.04982
18.68	0.04668
18.7	0.04002
18.72	0.051
18.74	0.05845
18.76	0.05453
18.78	0.05179
18.8	0.05414
18.82	0.05689
18.84	0.05061
18.86	0.04433
18.88	0.03805
18.9	0.04433
18.92	0.04472
18.94	0.04394
18.96	0.04786
18.98	0.05845
19	0.06473
19.02	0.05767
19.04	0.04198
19.06	0.03335
19.08	0.04002
19.1	0.04394
19.12	0.04198
19.14	0.04041
19.16	0.05689
19.18	0.06081
19.2	0.05335
19.22	0.03805
19.24	0.04904
19.26	0.07062
19.28	0.07415
19.3	0.05806
19.32	0.04002
19.34	0.04394
19.36	0.05728
19.38	0.05649
19.4	0.05492
19.42	0.04472
19.44	0.05375
19.46	0.03845
19.48	0.0357
19.5	0.03727
19.52	0.05335
19.54	0.04708
19.56	0.05375
19.58	0.06395
19.6	0.0612
19.62	0.04041
19.64	0.04002
19.66	0.05453
19.68	0.05767
19.7	0.04433
19.72	0.03805
19.74	0.04551
19.76	0.04865
19.78	0.04433
19.8	0.05061
19.82	0.06983
19.84	0.08317
19.86	0.07219
19.88	0.06159
19.9	0.05689
19.92	0.05335
19.94	0.04747
19.96	0.05218
19.98	0.05924
20	0.05139
20.02	0.03766
20.04	0.04119
20.06	0.06042
20.08	0.07101
20.1	0.06709
20.12	0.0612
20.14	0.05689
20.16	0.06002
20.18	0.07375
20.2	0.08003
20.22	0.06591
20.24	0.05414
20.26	0.05296
20.28	0.05885
20.3	0.06552
20.32	0.06709
20.34	0.07062
20.36	0.06669
20.38	0.0714
20.4	0.07179
20.42	0.07062
20.44	0.0612
20.46	0.05257
20.48	0.06905
20.5	0.07689
20.52	0.07454
20.54	0.0663
20.56	0.07415
20.58	0.08592
20.6	0.08317
20.62	0.08042
20.64	0.07454
20.66	0.07572
20.68	0.06355
20.7	0.06787
20.72	0.07611
20.74	0.07493
20.76	0.0663
20.78	0.06709
20.8	0.07925
20.82	0.08513
20.84	0.08866
20.86	0.07689
20.88	0.07689
20.9	0.0816
20.92	0.08278
20.94	0.07807
20.96	0.07846
20.98	0.08395
21	0.07925
21.02	0.07062
21.04	0.05845
21.06	0.06552
21.08	0.07297
21.1	0.0765
21.12	0.08866
21.14	0.10514
21.16	0.10475
21.18	0.08121
21.2	0.06787
21.22	0.06905
21.24	0.08827
21.26	0.09219
21.28	0.09259
21.3	0.08435
21.32	0.09808
21.34	0.09572
21.36	0.09886
21.38	0.10122
21.4	0.10239
21.42	0.09298
21.44	0.09102
21.46	0.08552
21.48	0.07493
21.5	0.08278
21.52	0.10004
21.54	0.10514
21.56	0.0867
21.58	0.07101
21.6	0.07729
21.62	0.09612
21.64	0.10592
21.66	0.10553
21.68	0.09808
21.7	0.09337
21.72	0.0918
21.74	0.10122
21.76	0.09494
21.78	0.09612
21.8	0.10435
21.82	0.10239
21.84	0.08317
21.86	0.07729
21.88	0.10004
21.9	0.11142
21.92	0.11612
21.94	0.11102
21.96	0.10161
21.98	0.0969
22	0.10789
22.02	0.10671
22.04	0.10789
22.06	0.11652
22.08	0.11024
22.1	0.10592
22.12	0.10514
22.14	0.10671
22.16	0.10749
22.18	0.12907
22.2	0.13417
22.22	0.12162
22.24	0.10945
22.26	0.10122
22.28	0.09062
22.3	0.09023
22.32	0.09219
22.34	0.10239
22.36	0.10789
22.38	0.11102
22.4	0.10632
22.42	0.11142
22.44	0.12044
22.46	0.12201
22.48	0.11926
22.5	0.11455
22.52	0.11534
22.54	0.11142
22.56	0.12515
22.58	0.14123
22.6	0.13613
22.62	0.12397
22.64	0.11769
22.66	0.11691
22.68	0.11377
22.7	0.12201
22.72	0.12946
22.74	0.13182
22.76	0.12475
22.78	0.12397
22.8	0.12319
22.82	0.13103
22.84	0.1224
22.86	0.13731
22.88	0.1428
22.9	0.1428
22.92	0.13652
22.94	0.13927
22.96	0.13613
22.98	0.13888
23	0.14908
23.02	0.1581
23.04	0.14555
23.06	0.13849
23.08	0.1224
23.1	0.12554
23.12	0.13182
23.14	0.13731
23.16	0.12868
23.18	0.12946
23.2	0.14476
23.22	0.14908
23.24	0.15536
23.26	0.16987
23.28	0.17301
23.3	0.1581
23.32	0.15418
23.34	0.17144
23.36	0.1734
23.38	0.16987
23.4	0.16046
23.42	0.16085
23.44	0.16712
23.46	0.17772
23.48	0.18949
23.5	0.18517
23.52	0.18046
23.54	0.18321
23.56	0.19223
23.58	0.17968
23.6	0.17889
23.62	0.19106
23.64	0.20636
23.66	0.21302
23.68	0.19929
23.7	0.19302
23.72	0.19929
23.74	0.21656
23.76	0.21106
23.78	0.21028
23.8	0.19459
23.82	0.18086
23.84	0.19576
23.86	0.21459
23.88	0.22362
23.9	0.20361
23.92	0.20636
23.94	0.20479
23.96	0.21812
23.98	0.21459
24	0.21695
24.02	0.21067
24.04	0.20557
24.06	0.20361
24.08	0.21695
24.1	0.22715
24.12	0.23813
24.14	0.24598
24.16	0.23578
24.18	0.21773
24.2	0.21381
24.22	0.22009
24.24	0.22911
24.26	0.22126
24.28	0.22676
24.3	0.22087
24.32	0.23342
24.34	0.21812
24.36	0.21969
24.38	0.22715
24.4	0.24049
24.42	0.24362
24.44	0.24676
24.46	0.24559
24.48	0.22754
24.5	0.21146
24.52	0.21028
24.54	0.21263
24.56	0.21616
24.58	0.21381
24.6	0.21381
24.62	0.20361
24.64	0.20282
24.66	0.19145
24.68	0.19302
24.7	0.19302
24.72	0.20047
24.74	0.20243
24.76	0.18517
24.78	0.18007
24.8	0.18164
24.82	0.19027
24.84	0.18478
24.86	0.18909
24.88	0.18988
24.9	0.17615
24.92	0.18007
24.94	0.19145
24.96	0.20439
24.98	0.20047
25	0.19576
25.02	0.19419
25.04	0.20165
25.06	0.20322
25.08	0.20086
25.1	0.19106
25.12	0.19106
25.14	0.19576
25.16	0.1989
25.18	0.19066
25.2	0.18399
25.22	0.17693
25.24	0.17654
25.26	0.17693
25.28	0.18792
25.3	0.20871
25.32	0.2091
25.34	0.19929
25.36	0.1836
25.38	0.18831
25.4	0.19341
25.42	0.1989
25.44	0.1887
25.46	0.19145
25.48	0.19537
25.5	0.19969
25.52	0.18988
25.54	0.19812
25.56	0.1836
25.58	0.18792
25.6	0.18909
25.62	0.19027
25.64	0.17222
25.66	0.16516
25.68	0.17732
25.7	0.17889
25.72	0.16438
25.74	0.16359
25.76	0.17576
25.78	0.17458
25.8	0.16595
25.82	0.17419
25.84	0.18321
25.86	0.17654
25.88	0.18046
25.9	0.1785
25.92	0.18949
25.94	0.18086
25.96	0.1785
25.98	0.16202
26	0.16124
26.02	0.16712
26.04	0.18478
26.06	0.18909
26.08	0.17929
26.1	0.16399
26.12	0.16202
26.14	0.1785
26.16	0.17458
26.18	0.17105
26.2	0.1632
26.22	0.18046
26.24	0.18282
26.26	0.18478
26.28	0.18086
26.3	0.17419
26.32	0.17183
26.34	0.16242
26.36	0.1683
26.38	0.16438
26.4	0.17222
26.42	0.17026
26.44	0.17026
26.46	0.1632
26.48	0.16595
26.5	0.16359
26.52	0.15849
26.54	0.153
26.56	0.15418
26.58	0.15967
26.6	0.16359
26.62	0.15692
26.64	0.15457
26.66	0.16281
26.68	0.17576
26.7	0.16712
26.72	0.16202
26.74	0.15418
26.76	0.16477
26.78	0.16281
26.8	0.16752
26.82	0.16124
26.84	0.16046
26.86	0.15967
26.88	0.17772
26.9	0.17536
26.92	0.15222
26.94	0.14869
26.96	0.15104
26.98	0.14908
27	0.13456
27.02	0.14594
27.04	0.13927
27.06	0.14829
27.08	0.14908
27.1	0.14829
27.12	0.14633
27.14	0.1581
27.16	0.17066
27.18	0.16438
27.2	0.15928
27.22	0.15339
27.24	0.15575
27.26	0.16242
27.28	0.16359
27.3	0.14947
27.32	0.14515
27.34	0.15104
27.36	0.16399
27.38	0.16516
27.4	0.1632
27.42	0.15182
27.44	0.15379
27.46	0.1632
27.48	0.15771
27.5	0.14751
27.52	0.14908
27.54	0.15104
27.56	0.15732
27.58	0.16202
27.6	0.16163
27.62	0.14398
27.64	0.13731
27.66	0.13613
27.68	0.13888
27.7	0.15889
27.72	0.15732
27.74	0.15026
27.76	0.14123
27.78	0.16085
27.8	0.15026
27.82	0.14555
27.84	0.13888
27.86	0.14515
27.88	0.14515
27.9	0.15457
27.92	0.15967
27.94	0.15496
27.96	0.14869
27.98	0.14947
28	0.16006
28.02	0.15575
28.04	0.14869
28.06	0.14045
28.08	0.15575
28.1	0.15771
28.12	0.16556
28.14	0.16399
28.16	0.16516
28.18	0.14751
28.2	0.13966
28.22	0.12632
28.24	0.13535
28.26	0.14555
28.28	0.15104
28.3	0.13613
28.32	0.12593
28.34	0.13142
28.36	0.14202
28.38	0.14005
28.4	0.14633
28.42	0.15732
28.44	0.16281
28.46	0.14829
28.48	0.13849
28.5	0.14202
28.52	0.13731
28.54	0.15261
28.56	0.14829
28.58	0.15182
28.6	0.14476
28.62	0.14241
28.64	0.12475
28.66	0.12319
28.68	0.13339
28.7	0.15182
28.72	0.15379
28.74	0.14672
28.76	0.12946
28.78	0.13025
28.8	0.13142
28.82	0.14319
28.84	0.14045
28.86	0.12829
28.88	0.11848
28.9	0.12201
28.92	0.13613
28.94	0.15104
28.96	0.15928
28.98	0.14241
29	0.14123
29.02	0.14869
29.04	0.14398
29.06	0.13809
29.08	0.13849
29.1	0.14555
29.12	0.14162
29.14	0.13495
29.16	0.1275
29.18	0.13339
29.2	0.14084
29.22	0.14437
29.24	0.14751
29.26	0.14869
29.28	0.14319
29.3	0.13378
29.32	0.12985
29.34	0.12868
29.36	0.1428
29.38	0.15222
29.4	0.14986
29.42	0.12632
29.44	0.12672
29.46	0.13692
29.48	0.15732
29.5	0.15222
29.52	0.14986
29.54	0.13809
29.56	0.13025
29.58	0.12515
29.6	0.13378
29.62	0.14045
29.64	0.13809
29.66	0.15222
29.68	0.13888
29.7	0.13456
29.72	0.12711
29.74	0.1479
29.76	0.1428
29.78	0.15575
29.8	0.14908
29.82	0.15418
29.84	0.14555
29.86	0.13064
29.88	0.11926
29.9	0.13339
29.92	0.13535
29.94	0.1326
29.96	0.14359
29.98	0.14594
30	0.13692
30.02	0.13378
30.04	0.14241
30.06	0.13849
30.08	0.1377
30.1	0.13417
30.12	0.13299
30.14	0.15222
30.16	0.15653
30.18	0.15182
30.2	0.15261
30.22	0.16163
30.24	0.16399
30.26	0.15536
30.28	0.15418
30.3	0.14672
30.32	0.14869
30.34	0.14672
30.36	0.14084
30.38	0.14515
30.4	0.14123
30.42	0.15261
30.44	0.14751
30.46	0.14947
30.48	0.13339
30.5	0.14712
30.52	0.15182
30.54	0.16085
30.56	0.15065
30.58	0.14555
30.6	0.13692
30.62	0.14869
30.64	0.14084
30.66	0.13417
30.68	0.1326
30.7	0.15026
30.72	0.15496
30.74	0.15261
30.76	0.14751
30.78	0.14476
30.8	0.15379
30.82	0.14398
30.84	0.12515
30.86	0.11652
30.88	0.12044
30.9	0.12436
30.92	0.13182
30.94	0.14005
30.96	0.15222
30.98	0.16163
31	0.1581
31.02	0.14162
31.04	0.14084
31.06	0.15104
31.08	0.16085
31.1	0.16202
31.12	0.153
31.14	0.13966
31.16	0.13927
31.18	0.14202
31.2	0.14045
31.22	0.13025
31.24	0.13221
31.26	0.14202
31.28	0.15182
31.3	0.13417
31.32	0.1326
31.34	0.13378
31.36	0.14712
31.38	0.13731
31.4	0.13378
31.42	0.12868
31.44	0.14751
31.46	0.15222
31.48	0.15261
31.5	0.15222
31.52	0.16242
31.54	0.15889
31.56	0.1479
31.58	0.14162
31.6	0.14437
31.62	0.15261
31.64	0.15143
31.66	0.14908
31.68	0.13731
31.7	0.13652
31.72	0.14594
31.74	0.15104
31.76	0.13535
31.78	0.13182
31.8	0.14829
31.82	0.16006
31.84	0.15222
31.86	0.153
31.88	0.15575
31.9	0.15261
31.92	0.13888
31.94	0.12907
31.96	0.13339
31.98	0.14594
32	0.16712
32.02	0.16046
32.04	0.15496
32.06	0.15418
32.08	0.16281
32.1	0.15339
32.12	0.14908
32.14	0.15575
32.16	0.17105
32.18	0.17105
32.2	0.17772
32.22	0.17144
32.24	0.16987
32.26	0.16909
32.28	0.18831
32.3	0.18596
32.32	0.1836
32.34	0.18988
32.36	0.19341
32.38	0.19106
32.4	0.19537
32.42	0.19341
32.44	0.17693
32.46	0.17929
32.48	0.18752
32.5	0.18949
32.52	0.19419
32.54	0.1989
32.56	0.19772
32.58	0.18517
32.6	0.19223
32.62	0.19459
32.64	0.20086
32.66	0.20165
32.68	0.20792
32.7	0.21263
32.72	0.21812
32.74	0.20126
32.76	0.19498
32.78	0.21302
32.8	0.22636
32.82	0.22048
32.84	0.21499
32.86	0.21852
32.88	0.21538
32.9	0.21459
32.92	0.21302
32.94	0.21656
32.96	0.21969
32.98	0.21185
33	0.21185
33.02	0.22558
33.04	0.22597
33.06	0.22048
33.08	0.22989
33.1	0.23696
33.12	0.25383
33.14	0.24323
33.16	0.23735
33.18	0.2295
33.2	0.24519
33.22	0.24206
33.24	0.23774
33.26	0.23774
33.28	0.23813
33.3	0.24049
33.32	0.2448
33.34	0.25147
33.36	0.24598
33.38	0.23382
33.4	0.23186
33.42	0.23931
33.44	0.23852
33.46	0.23813
33.48	0.24676
33.5	0.24049
33.52	0.23225
33.54	0.23225
33.56	0.23735
33.58	0.23813
33.6	0.24088
33.62	0.2448
33.64	0.24559
33.66	0.24206
33.68	0.23499
33.7	0.22989
33.72	0.23264
33.74	0.24323
33.76	0.24206
33.78	0.24206
33.8	0.23813
33.82	0.24323
33.84	0.23813
33.86	0.23656
33.88	0.23264
33.9	0.23852
33.92	0.23774
33.94	0.2295
33.96	0.21616
33.98	0.21381
34	0.21302
34.02	0.20675
34.04	0.20596
34.06	0.21459
34.08	0.22479
34.1	0.21381
34.12	0.20126
34.14	0.204
34.16	0.21656
34.18	0.2193
34.2	0.19655
34.22	0.18282
34.24	0.19576
34.26	0.21106
34.28	0.20282
34.3	0.18792
34.32	0.20282
34.34	0.20282
34.36	0.18635
34.38	0.16987
34.4	0.16987
34.42	0.17576
34.44	0.17811
34.46	0.1887
34.48	0.18399
34.5	0.18792
34.52	0.18792
34.54	0.19066
34.56	0.18399
34.58	0.17497
34.6	0.18086
34.62	0.18909
34.64	0.18909
34.66	0.18674
34.68	0.19459
34.7	0.19576
34.72	0.18752
34.74	0.1836
34.76	0.17536
34.78	0.17889
34.8	0.19576
34.82	0.19027
34.84	0.16163
34.86	0.16124
34.88	0.17654
34.9	0.18086
34.92	0.17497
34.94	0.17301
34.96	0.16673
34.98	0.16006
35	0.16046
35.02	0.15575
35.04	0.17497
35.06	0.17536
35.08	0.17301
35.1	0.14829
35.12	0.16399
35.14	0.17144
35.16	0.18635
35.18	0.17222
35.2	0.17379
35.22	0.1887
35.24	0.18988
35.26	0.1785
35.28	0.15849
35.3	0.16556
35.32	0.16556
35.34	0.16909
35.36	0.17301
35.38	0.16712
35.4	0.16242
35.42	0.15732
35.44	0.16634
35.46	0.16869
35.48	0.17262
35.5	0.17458
35.52	0.16791
35.54	0.16163
35.56	0.15889
35.58	0.16673
35.6	0.1734
35.62	0.16556
35.64	0.15143
35.66	0.15849
35.68	0.16869
35.7	0.16438
35.72	0.15692
35.74	0.16438
35.76	0.16046
35.78	0.14123
35.8	0.14045
35.82	0.15339
35.84	0.16359
35.86	0.18164
35.88	0.18517
35.9	0.17262
35.92	0.15614
35.94	0.15692
35.96	0.16477
35.98	0.1785
36	0.19066
36.02	0.17615
36.04	0.16987
36.06	0.15771
36.08	0.14437
36.1	0.14594
36.12	0.16948
36.14	0.18321
36.16	0.17301
36.18	0.17419
36.2	0.18007
36.22	0.18439
36.24	0.17889
36.26	0.17576
36.28	0.17772
36.3	0.16556
36.32	0.16438
36.34	0.16712
36.36	0.17615
36.38	0.1785
36.4	0.18203
36.42	0.18752
36.44	0.17929
36.46	0.17889
36.48	0.17026
36.5	0.16046
36.52	0.15771
36.54	0.17458
36.56	0.1836
36.58	0.16556
36.6	0.16595
36.62	0.17654
36.64	0.18831
36.66	0.18203
36.68	0.18439
36.7	0.17654
36.72	0.17026
36.74	0.15849
36.76	0.15379
36.78	0.15928
36.8	0.17144
36.82	0.16712
36.84	0.1683
36.86	0.18949
36.88	0.19616
36.9	0.17536
36.92	0.16046
36.94	0.17536
36.96	0.17222
36.98	0.17968
37	0.1734
37.02	0.18007
37.04	0.16791
37.06	0.17379
37.08	0.18125
37.1	0.17732
37.12	0.17732
37.14	0.17497
37.16	0.18203
37.18	0.18478
37.2	0.1989
37.22	0.19772
37.24	0.19537
37.26	0.18596
37.28	0.18478
37.3	0.18242
37.32	0.18988
37.34	0.17536
37.36	0.16202
37.38	0.18164
37.4	0.18086
37.42	0.17811
37.44	0.17458
37.46	0.1887
37.48	0.19419
37.5	0.19969
37.52	0.19537
37.54	0.18125
37.56	0.18831
37.58	0.19851
37.6	0.19184
37.62	0.18321
37.64	0.19223
37.66	0.19341
37.68	0.18713
37.7	0.18242
37.72	0.19616
37.74	0.19184
37.76	0.19223
37.78	0.19655
37.8	0.19694
37.82	0.18282
37.84	0.18399
37.86	0.18439
37.88	0.1836
37.9	0.17419
37.92	0.19537
37.94	0.17379
37.96	0.18988
37.98	0.18242
38	0.19537
38.02	0.19066
38.04	0.2193
38.06	0.21538
38.08	0.20086
38.1	0.19302
38.12	0.19302
38.14	0.19027
38.16	0.19341
38.18	0.19419
38.2	0.21067
38.22	0.22244
38.24	0.22048
38.26	0.20008
38.28	0.19106
38.3	0.19184
38.32	0.1938
38.34	0.1989
38.36	0.19772
38.38	0.20322
38.4	0.20047
38.42	0.20165
38.44	0.18792
38.46	0.18439
38.48	0.18517
38.5	0.1989
38.52	0.204
38.54	0.18752
38.56	0.18125
38.58	0.18752
38.6	0.20518
38.62	0.20989
38.64	0.20714
38.66	0.204
38.68	0.20557
38.7	0.2142
38.72	0.20518
38.74	0.20126
38.76	0.20126
38.78	0.21459
38.8	0.21852
38.82	0.22754
38.84	0.21028
38.86	0.19929
38.88	0.19498
38.9	0.1989
38.92	0.19576
38.94	0.20322
38.96	0.22087
38.98	0.21146
39	0.21028
39.02	0.20871
39.04	0.21459
39.06	0.20949
39.08	0.21734
39.1	0.22989
39.12	0.22519
39.14	0.2193
39.16	0.21499
39.18	0.21538
39.2	0.21969
39.22	0.22793
39.24	0.21538
39.26	0.21577
39.28	0.2397
39.3	0.24598
39.32	0.23303
39.34	0.22754
39.36	0.23735
39.38	0.2346
39.4	0.23382
39.42	0.22989
39.44	0.23656
39.46	0.25108
39.48	0.25186
39.5	0.24284
39.52	0.23696
39.54	0.24284
39.56	0.24716
39.58	0.25814
39.6	0.26285
39.62	0.2601
39.64	0.25971
39.66	0.27736
39.68	0.27423
39.7	0.27148
39.72	0.26403
39.74	0.255
39.76	0.255
39.78	0.27893
39.8	0.29933
39.82	0.28325
39.84	0.27305
39.86	0.27226
39.88	0.28521
39.9	0.28599
39.92	0.29541
39.94	0.31228
39.96	0.32915
39.98	0.32876
40	0.31895
40.02	0.31856
40.04	0.32797
40.06	0.34249
40.08	0.34327
40.1	0.34759
40.12	0.34798
40.14	0.35583
40.16	0.34641
40.18	0.34406
40.2	0.35308
40.22	0.38054
40.24	0.40016
40.26	0.41036
40.28	0.41742
40.3	0.42134
40.32	0.42566
40.34	0.43272
40.36	0.43625
40.38	0.46136
40.4	0.47313
40.42	0.48686
40.44	0.47313
40.46	0.45783
40.48	0.46136
40.5	0.48254
40.52	0.49667
40.54	0.5002
40.56	0.5202
40.58	0.541
40.6	0.54413
40.62	0.54492
40.64	0.53747
40.66	0.55041
40.68	0.56846
40.7	0.57474
40.72	0.59474
40.74	0.62181
40.76	0.63711
40.78	0.63868
40.8	0.64692
40.82	0.65673
40.84	0.66889
40.86	0.68851
40.88	0.71126
40.9	0.73127
40.92	0.73284
40.94	0.72185
40.96	0.72028
40.98	0.74304
41	0.76618
41.02	0.79168
41.04	0.79208
41.06	0.79404
41.08	0.80267
41.1	0.80581
41.12	0.8215
41.14	0.82856
41.16	0.83876
41.18	0.83288
41.2	0.85916
41.22	0.86975
41.24	0.89878
41.26	0.90388
41.28	0.90545
41.3	0.8878
41.32	0.90388
41.34	0.91448
41.36	0.93409
41.38	0.94194
41.4	0.9694
41.42	0.97999
41.44	1
41.46	0.99019
41.48	0.98038
41.5	0.97411
41.52	0.98313
41.54	0.96862
41.56	0.96587
41.58	0.97882
41.6	0.98784
41.62	0.99647
41.64	0.98941
41.66	0.98862
41.68	0.99451
41.7	0.98627
41.72	0.95959
41.74	0.97018
41.76	0.99451
41.78	0.97607
41.8	0.96195
41.82	0.95724
41.84	0.96626
41.86	0.96116
41.88	0.95096
41.9	0.9388
41.92	0.93605
41.94	0.93527
41.96	0.91644
41.98	0.89015
42	0.87171
42.02	0.88545
42.04	0.88584
42.06	0.86622
42.08	0.84033
42.1	0.84308
42.12	0.83641
42.14	0.84974
42.16	0.84739
42.18	0.83288
42.2	0.80463
42.22	0.79796
42.24	0.79992
42.26	0.79521
42.28	0.77128
42.3	0.76069
42.32	0.74343
42.34	0.74814
42.36	0.72577
42.38	0.72303
42.4	0.70067
42.42	0.67399
42.44	0.65908
42.46	0.65712
42.48	0.65869
42.5	0.6324
42.52	0.63044
42.54	0.62966
42.56	0.61867
42.58	0.59082
42.6	0.57199
42.62	0.5661
42.64	0.55904
42.66	0.55747
42.68	0.55787
42.7	0.541
42.72	0.52177
42.74	0.49823
42.76	0.49196
42.78	0.47862
42.8	0.4794
42.82	0.4798
42.84	0.45861
42.86	0.42487
42.88	0.41467
42.9	0.42762
42.92	0.42252
42.94	0.4131
42.96	0.40918
42.98	0.39192
43	0.37701
43.02	0.36681
43.04	0.35465
43.06	0.3468
43.08	0.34837
43.1	0.35033
43.12	0.34798
43.14	0.34249
43.16	0.33935
43.18	0.32954
43.2	0.32797
43.22	0.31895
43.24	0.31895
43.26	0.31699
43.28	0.31267
43.3	0.30561
43.32	0.306
43.34	0.31346
43.36	0.30208
43.38	0.29306
43.4	0.30012
43.42	0.30561
43.44	0.29227
43.46	0.28168
43.48	0.29109
43.5	0.30208
43.52	0.29502
43.54	0.2856
43.56	0.27462
43.58	0.28207
43.6	0.27893
43.62	0.27501
43.64	0.26756
43.66	0.26913
43.68	0.26756
43.7	0.26481
43.72	0.27933
43.74	0.28599
43.76	0.28089
43.78	0.25618
43.8	0.24559
43.82	0.26638
43.84	0.28874
43.86	0.29149
43.88	0.27579
43.9	0.28286
43.92	0.28089
43.94	0.27579
43.96	0.2499
43.98	0.25304
44	0.25618
44.02	0.26089
44.04	0.25069
44.06	0.26559
44.08	0.29227
44.1	0.2907
44.12	0.27383
44.14	0.255
44.16	0.26913
44.18	0.27933
44.2	0.29698
44.22	0.29894
44.24	0.29463
44.26	0.2805
44.28	0.27148
44.3	0.27226
44.32	0.28089
44.34	0.28011
44.36	0.27736
44.38	0.27226
44.4	0.25304
44.42	0.24716
44.44	0.26873
44.46	0.26599
44.48	0.24676
44.5	0.24559
44.52	0.25422
44.54	0.24362
44.56	0.23382
44.58	0.23029
44.6	0.2295
44.62	0.23146
44.64	0.23735
44.66	0.24127
44.68	0.24009
44.7	0.22911
44.72	0.22754
44.74	0.24323
44.76	0.2499
44.78	0.23421
44.8	0.21224
44.82	0.21616
44.84	0.22872
44.86	0.23107
44.88	0.23931
44.9	0.23617
44.92	0.23107
44.94	0.21538
44.96	0.20989
44.98	0.2244
45	0.22872
45.02	0.23421
45.04	0.21499
45.06	0.21616
45.08	0.21106
45.1	0.21695
45.12	0.21263
45.14	0.21499
45.16	0.22872
45.18	0.24716
45.2	0.23735
45.22	0.21028
45.24	0.20675
45.26	0.21146
45.28	0.2193
45.3	0.20989
45.32	0.21656
45.34	0.22911
45.36	0.23578
45.38	0.23068
45.4	0.2142
45.42	0.22244
45.44	0.21067
45.46	0.20479
45.48	0.19576
45.5	0.20714
45.52	0.20949
45.54	0.23342
45.56	0.2295
45.58	0.22793
45.6	0.21891
45.62	0.22126
45.64	0.21342
45.66	0.22087
45.68	0.22519
45.7	0.22283
45.72	0.21302
45.74	0.21459
45.76	0.22636
45.78	0.2193
45.8	0.21381
45.82	0.22048
45.84	0.24127
45.86	0.23186
45.88	0.22087
45.9	0.21342
45.92	0.21224
45.94	0.20636
45.96	0.2091
45.98	0.21891
46	0.20989
46.02	0.20636
46.04	0.2091
46.06	0.21812
46.08	0.22872
46.1	0.23735
46.12	0.24323
46.14	0.22479
46.16	0.22126
46.18	0.21538
46.2	0.22558
46.22	0.22715
46.24	0.22126
46.26	0.20636
46.28	0.21302
46.3	0.22636
46.32	0.23342
46.34	0.23029
46.36	0.23931
46.38	0.23931
46.4	0.22989
46.42	0.23342
46.44	0.24637
46.46	0.25461
46.48	0.24833
46.5	0.25304
46.52	0.25539
46.54	0.25422
46.56	0.25108
46.58	0.26559
46.6	0.26559
46.62	0.25814
46.64	0.25618
46.66	0.25853
46.68	0.25736
46.7	0.26756
46.72	0.27933
46.74	0.27972
46.76	0.27933
46.78	0.2856
46.8	0.28482
46.82	0.2805
46.84	0.27933
46.86	0.28599
46.88	0.27619
46.9	0.28207
46.92	0.28443
46.94	0.29227
46.96	0.30129
46.98	0.31267
47	0.31856
47.02	0.30757
47.04	0.29933
47.06	0.2805
47.08	0.28639
47.1	0.31267
47.12	0.33307
47.14	0.34053
47.16	0.33503
47.18	0.33974
47.2	0.32954
47.22	0.34798
47.24	0.35583
47.26	0.3672
47.28	0.36093
47.3	0.37583
47.32	0.37583
47.34	0.35857
47.36	0.36367
47.38	0.36681
47.4	0.37073
47.42	0.36053
47.44	0.37976
47.46	0.38643
47.48	0.38996
47.5	0.39113
47.52	0.39623
47.54	0.40643
47.56	0.40408
47.58	0.39663
47.6	0.39192
47.62	0.41036
47.64	0.42095
47.66	0.42448
47.68	0.40918
47.7	0.41663
47.72	0.41742
47.74	0.41938
47.76	0.41663
47.78	0.41193
47.8	0.40879
47.82	0.40369
47.84	0.40918
47.86	0.41428
47.88	0.42291
47.9	0.41624
47.92	0.41663
47.94	0.4386
47.96	0.4488
47.98	0.439
48	0.43468
48.02	0.439
48.04	0.44253
48.06	0.4386
48.08	0.43429
48.1	0.42997
48.12	0.43586
48.14	0.42526
48.16	0.4186
48.18	0.41742
48.2	0.41546
48.22	0.40643
48.24	0.40879
48.26	0.408
48.28	0.41114
48.3	0.42095
48.32	0.42566
48.34	0.41467
48.36	0.40133
48.38	0.4029
48.4	0.41703
48.42	0.42919
48.44	0.42056
48.46	0.43115
48.48	0.43468
48.5	0.42762
48.52	0.40447
48.54	0.40565
48.56	0.40526
48.58	0.40996
48.6	0.40016
48.62	0.39859
48.64	0.4033
48.66	0.41938
48.68	0.42526
48.7	0.42526
48.72	0.41153
48.74	0.40565
48.76	0.39623
48.78	0.40486
48.8	0.41467
48.82	0.40447
48.84	0.38525
48.86	0.3825
48.88	0.40016
48.9	0.40486
48.92	0.3978
48.94	0.37819
48.96	0.37466
48.98	0.38054
49	0.39113
49.02	0.40486
49.04	0.40526
49.06	0.39074
49.08	0.3778
49.1	0.37191
49.12	0.37819
49.14	0.3931
49.16	0.39545
49.18	0.3829
49.2	0.37858
49.22	0.38721
49.24	0.37701
49.26	0.36916
49.28	0.37309
49.3	0.3774
49.32	0.36485
49.34	0.34994
49.36	0.34563
49.38	0.34994
49.4	0.35583
49.42	0.357
49.44	0.34798
49.46	0.35896
49.48	0.3574
49.5	0.35347
49.52	0.33935
49.54	0.3523
49.56	0.34366
49.58	0.33189
49.6	0.31934
49.62	0.31267
49.64	0.31503
49.66	0.32052
49.68	0.3213
49.7	0.30443
49.72	0.29737
49.74	0.29698
49.76	0.306
49.78	0.29973
49.8	0.28796
49.82	0.2805
49.84	0.29541
49.86	0.30404
49.88	0.29266
49.9	0.27226
49.92	0.26756
49.94	0.26206
49.96	0.25226
49.98	0.24559
[truncated: 2,001 more rows]

## Sheet: Figure 4a
Pt-1						Pt-2						Pt-3						PtCo-1						PtCo-2						PtCo-3						PtCoGa0.1-1						PtCoGa0.1-2						PtCoGa0.1-3
Voltage	I_O2	I_N2		CO stripping
-0.677	-0.00115	-6.679e-06	Ep = -0.609V			-0.677	-0.0011	-6.331e-06	Ep = -0.609V			-0.677	-0.00111	-6.788e-06	Ep = -0.609V			-0.681	-0.00108	-8.363e-06	-0.681	-9.307e-07		-0.681	-0.00113	-1.481e-05	-0.681	-2.881e-06		-0.676	-0.0011	-6.348e-06	-0.677	1.966e-06		-0.681	-0.00111	-6.959e-06	-0.681	-1.185e-06		-0.681	-0.00111	-6.161e-06	-0.681	-1.2e-06		-0.676	-0.00111
-0.676	-0.00114	8.352e-06	ip = -1.782e-4A			-0.676	-0.00109	7.617e-06	ip = -1.636e-4A			-0.676	-0.0011	7.156e-06	ip = -1.607e-4A			-0.68	-0.00107	6.909e-07	-0.68	1.507e-05		-0.68	-0.00112	-4.391e-06	-0.68	1.474e-05		-0.675	-0.0011	3.446e-06	-0.676	1.812e-05		-0.68	-0.0011	5.338e-06	-0.68	1.723e-05		-0.68	-0.0011	5.683e-06	-0.68	1.592e-05		-0.675	-0.00111
-0.675	-0.00113	1.314e-05	Ah = -3.083e-4C			-0.675	-0.00108	1.185e-05	Ah = -2.915e-4C			-0.675	-0.00109	1.153e-05	Ah = -2.825e-4C			-0.679	-0.00107	2.779e-06	-0.679	2.441e-05		-0.679	-0.00112	-1.693e-06	-0.679	2.592e-05		-0.674	-0.0011	5.524e-06	-0.675	2.736e-05		-0.679	-0.0011	8.9e-06	-0.679	2.928e-05		-0.679	-0.0011	9.314e-06	-0.679	2.762e-05		-0.674	-0.00111
-0.674	-0.00113	1.517e-05				-0.674	-0.00108	1.372e-05				-0.674	-0.00109	1.344e-05				-0.678	-0.00107	3.711e-06	-0.678	2.808e-05		-0.678	-0.00112	-6.117e-07	-0.678	3.093e-05		-0.673	-0.0011	6.519e-06	-0.674	3.106e-05		-0.678	-0.0011	1.024e-05	-0.678	3.467e-05		-0.678	-0.00109	1.065e-05	-0.678	3.313e-05		-0.673	-0.0011
-0.673	-0.00113	1.641e-05	Potential/V	Current/A		-0.673	-0.00108	1.48e-05	Potential/V	Current/A		-0.673	-0.00109	1.458e-05	Potential/V	Current/A		-0.677	-0.00107	4.48e-06	-0.677	2.99e-05		-0.677	-0.00112	3.16e-07	-0.677	3.342e-05		-0.672	-0.0011	7.201e-06	-0.673	3.25e-05		-0.677	-0.0011	1.11e-05	-0.677	3.762e-05		-0.677	-0.0011	1.147e-05	-0.677	3.614e-05		-0.672	-0.0011
-0.672	-0.00113	1.73e-05				-0.672	-0.00107	1.561e-05				-0.672	-0.00109	1.548e-05				-0.676	-0.00107	5.221e-06	-0.676	3.084e-05		-0.676	-0.00112	1.012e-06	-0.676	3.483e-05		-0.671	-0.0011	7.729e-06	-0.672	3.33e-05		-0.676	-0.0011	1.181e-05	-0.676	3.918e-05		-0.676	-0.0011	1.213e-05	-0.676	3.786e-05		-0.671	-0.00111
-0.671	-0.00113	1.811e-05	-0.677	-2.549e-06		-0.671	-0.00108	1.631e-05	-0.677	-3.992e-06		-0.671	-0.00109	1.628e-05	-0.677	-3.225e-06		-0.675	-0.00106	5.73e-06	-0.675	3.122e-05		-0.675	-0.00112	1.394e-06	-0.675	3.546e-05		-0.67	-0.00111	8.315e-06	-0.671	3.382e-05		-0.675	-0.0011	1.223e-05	-0.675	3.993e-05		-0.675	-0.0011	1.255e-05	-0.675	3.874e-05		-0.67	-0.00111
-0.67	-0.00113	1.873e-05	-0.676	1.29e-05		-0.67	-0.00108	1.699e-05	-0.676	9.63e-06		-0.67	-0.00109	1.685e-05	-0.676	1.028e-05		-0.674	-0.00107	6.29e-06	-0.674	3.165e-05		-0.674	-0.00112	1.988e-06	-0.674	3.605e-05		-0.669	-0.00111	8.786e-06	-0.67	3.398e-05		-0.674	-0.0011	1.278e-05	-0.674	4.057e-05		-0.674	-0.00109	1.309e-05	-0.674	3.942e-05		-0.669	-0.00111
-0.669	-0.00113	1.936e-05	-0.675	2.054e-05		-0.669	-0.00108	1.748e-05	-0.675	1.613e-05		-0.669	-0.00109	1.75e-05	-0.675	1.669e-05		-0.673	-0.00107	6.881e-06	-0.673	3.189e-05		-0.673	-0.00112	2.706e-06	-0.673	3.638e-05		-0.668	-0.0011	9.247e-06	-0.669	3.424e-05		-0.673	-0.0011	1.331e-05	-0.673	4.099e-05		-0.673	-0.00109	1.36e-05	-0.673	3.986e-05		-0.668	-0.00112
-0.668	-0.00112	2.002e-05	-0.674	2.329e-05		-0.668	-0.00108	1.813e-05	-0.674	1.864e-05		-0.668	-0.00108	1.81e-05	-0.674	1.906e-05		-0.672	-0.00107	7.239e-06	-0.672	3.21e-05		-0.672	-0.00112	3.089e-06	-0.672	3.662e-05		-0.667	-0.0011	9.776e-06	-0.668	3.442e-05		-0.672	-0.0011	1.363e-05	-0.672	4.126e-05		-0.672	-0.00109	1.389e-05	-0.672	4.018e-05		-0.667	-0.00111
-0.667	-0.00113	2.046e-05	-0.673	2.438e-05		-0.667	-0.00107	1.857e-05	-0.673	1.98e-05		-0.667	-0.00108	1.856e-05	-0.673	2.033e-05		-0.671	-0.00107	7.756e-06	-0.671	3.228e-05		-0.671	-0.00112	3.66e-06	-0.671	3.688e-05		-0.666	-0.00111	1.007e-05	-0.667	3.451e-05		-0.671	-0.0011	1.409e-05	-0.671	4.161e-05		-0.671	-0.0011	1.433e-05	-0.671	4.047e-05		-0.666	-0.00111
-0.666	-0.00112	2.111e-05	-0.672	2.513e-05		-0.666	-0.00107	1.918e-05	-0.672	2.055e-05		-0.666	-0.00108	1.912e-05	-0.672	2.138e-05		-0.67	-0.00107	8.173e-06	-0.67	3.238e-05		-0.67	-0.00113	4.015e-06	-0.67	3.705e-05		-0.665	-0.00111	1.051e-05	-0.666	3.474e-05		-0.67	-0.0011	1.448e-05	-0.67	4.177e-05		-0.67	-0.00109	1.467e-05	-0.67	4.064e-05		-0.665	-0.00111
-0.665	-0.00112	2.165e-05	-0.671	2.564e-05		-0.665	-0.00108	1.973e-05	-0.671	2.11e-05		-0.665	-0.00109	1.971e-05	-0.671	2.187e-05		-0.669	-0.00107	8.424e-06	-0.669	3.252e-05		-0.669	-0.00113	4.316e-06	-0.669	3.72e-05		-0.664	-0.0011	1.087e-05	-0.665	3.492e-05		-0.669	-0.0011	1.468e-05	-0.669	4.195e-05		-0.669	-0.00109	1.488e-05	-0.669	4.081e-05		-0.664	-0.00111
-0.664	-0.00112	2.197e-05	-0.67	2.583e-05		-0.664	-0.00108	1.993e-05	-0.67	2.135e-05		-0.664	-0.00108	1.999e-05	-0.67	2.188e-05		-0.668	-0.00107	8.871e-06	-0.668	3.258e-05		-0.668	-0.00113	4.756e-06	-0.668	3.731e-05		-0.663	-0.0011	1.105e-05	-0.664	3.495e-05		-0.668	-0.0011	1.512e-05	-0.668	4.206e-05		-0.668	-0.00109	1.529e-05	-0.668	4.096e-05		-0.663	-0.00111
-0.663	-0.00112	2.249e-05	-0.669	2.616e-05		-0.663	-0.00108	2.048e-05	-0.669	2.171e-05		-0.663	-0.00108	2.043e-05	-0.669	2.237e-05		-0.667	-0.00107	9.126e-06	-0.667	3.266e-05		-0.667	-0.00112	5.035e-06	-0.667	3.74e-05		-0.662	-0.00111	1.14e-05	-0.663	3.507e-05		-0.667	-0.0011	1.532e-05	-0.667	4.221e-05		-0.667	-0.00109	1.549e-05	-0.667	4.109e-05		-0.662	-0.00111
-0.662	-0.00112	2.286e-05	-0.668	2.643e-05		-0.662	-0.00108	2.076e-05	-0.668	2.196e-05		-0.662	-0.00108	2.083e-05	-0.668	2.249e-05		-0.666	-0.00107	9.367e-06	-0.666	3.283e-05		-0.666	-0.00112	5.37e-06	-0.666	3.754e-05		-0.661	-0.00111	1.166e-05	-0.662	3.509e-05		-0.666	-0.0011	1.551e-05	-0.666	4.237e-05		-0.666	-0.0011	1.566e-05	-0.666	4.126e-05		-0.661	-0.00111
-0.661	-0.00112	2.32e-05	-0.667	2.66e-05		-0.661	-0.00108	2.115e-05	-0.667	2.212e-05		-0.661	-0.00108	2.115e-05	-0.667	2.278e-05		-0.665	-0.00107	9.76e-06	-0.665	3.278e-05		-0.665	-0.00112	5.646e-06	-0.665	3.75e-05		-0.66	-0.00111	1.186e-05	-0.661	3.519e-05		-0.665	-0.0011	1.585e-05	-0.665	4.237e-05		-0.665	-0.00109	1.598e-05	-0.665	4.125e-05		-0.66	-0.00111
-0.66	-0.00112	2.372e-05	-0.666	2.688e-05		-0.66	-0.00108	2.153e-05	-0.666	2.241e-05		-0.66	-0.00109	2.164e-05	-0.666	2.315e-05		-0.664	-0.00107	9.996e-06	-0.664	3.295e-05		-0.664	-0.00113	5.843e-06	-0.664	3.775e-05		-0.659	-0.00111	1.216e-05	-0.66	3.527e-05		-0.664	-0.0011	1.608e-05	-0.664	4.26e-05		-0.664	-0.0011	1.621e-05	-0.664	4.147e-05		-0.659	-0.00111
-0.659	-0.00112	2.401e-05	-0.665	2.708e-05		-0.659	-0.00108	2.187e-05	-0.665	2.262e-05		-0.659	-0.00109	2.185e-05	-0.665	2.32e-05		-0.663	-0.00107	1.02e-05	-0.663	3.31e-05		-0.663	-0.00113	6.031e-06	-0.663	3.794e-05		-0.658	-0.00111	1.237e-05	-0.659	3.535e-05		-0.663	-0.0011	1.632e-05	-0.663	4.282e-05		-0.663	-0.00109	1.643e-05	-0.663	4.169e-05		-0.658	-0.00111
-0.658	-0.00112	2.426e-05	-0.664	2.718e-05		-0.658	-0.00108	2.216e-05	-0.664	2.27e-05		-0.658	-0.00108	2.216e-05	-0.664	2.322e-05		-0.662	-0.00107	1.047e-05	-0.662	3.31e-05		-0.662	-0.00113	6.342e-06	-0.662	3.793e-05		-0.657	-0.00111	1.254e-05	-0.658	3.544e-05		-0.662	-0.0011	1.653e-05	-0.662	4.278e-05		-0.662	-0.00109	1.661e-05	-0.662	4.17e-05		-0.657	-0.00111
-0.657	-0.00112	2.47e-05	-0.663	2.735e-05		-0.657	-0.00108	2.248e-05	-0.663	2.285e-05		-0.657	-0.00108	2.248e-05	-0.663	2.364e-05		-0.661	-0.00107	1.065e-05	-0.661	3.32e-05		-0.661	-0.00113	6.526e-06	-0.661	3.801e-05		-0.656	-0.00111	1.279e-05	-0.657	3.545e-05		-0.661	-0.0011	1.668e-05	-0.661	4.295e-05		-0.661	-0.0011	1.674e-05	-0.661	4.182e-05		-0.656	-0.00111
-0.656	-0.00112	2.491e-05	-0.662	2.74e-05		-0.656	-0.00108	2.268e-05	-0.662	2.295e-05		-0.656	-0.00108	2.268e-05	-0.662	2.367e-05		-0.66	-0.00107	1.091e-05	-0.66	3.33e-05		-0.66	-0.00113	6.855e-06	-0.66	3.811e-05		-0.655	-0.00111	1.285e-05	-0.656	3.547e-05		-0.66	-0.0011	1.692e-05	-0.66	4.305e-05		-0.66	-0.0011	1.702e-05	-0.66	4.198e-05		-0.655	-0.00111
-0.655	-0.00112	2.531e-05	-0.661	2.759e-05		-0.655	-0.00108	2.299e-05	-0.661	2.307e-05		-0.655	-0.00108	2.304e-05	-0.661	2.388e-05		-0.659	-0.00107	1.099e-05	-0.659	3.329e-05		-0.659	-0.00113	7.055e-06	-0.659	3.813e-05		-0.654	-0.00111	1.308e-05	-0.655	3.559e-05		-0.659	-0.0011	1.698e-05	-0.659	4.306e-05		-0.659	-0.0011	1.708e-05	-0.659	4.196e-05		-0.654	-0.00111
-0.654	-0.00112	2.555e-05	-0.66	2.771e-05		-0.654	-0.00108	2.323e-05	-0.66	2.323e-05		-0.654	-0.00108	2.33e-05	-0.66	2.368e-05		-0.658	-0.00107	1.124e-05	-0.658	3.344e-05		-0.658	-0.00113	7.237e-06	-0.658	3.827e-05		-0.653	-0.00111	1.322e-05	-0.654	3.554e-05		-0.658	-0.0011	1.72e-05	-0.658	4.322e-05		-0.658	-0.0011	1.727e-05	-0.658	4.209e-05		-0.653	-0.00111
-0.653	-0.00112	2.582e-05	-0.659	2.782e-05		-0.653	-0.00108	2.345e-05	-0.659	2.333e-05		-0.653	-0.00109	2.344e-05	-0.659	2.402e-05		-0.657	-0.00108	1.145e-05	-0.657	3.349e-05		-0.657	-0.00113	7.342e-06	-0.657	3.837e-05		-0.652	-0.00111	1.332e-05	-0.653	3.566e-05		-0.657	-0.0011	1.74e-05	-0.657	4.33e-05		-0.657	-0.0011	1.745e-05	-0.657	4.219e-05		-0.652	-0.00111
-0.652	-0.00112	2.619e-05	-0.658	2.799e-05		-0.652	-0.00108	2.386e-05	-0.658	2.35e-05		-0.652	-0.00108	2.379e-05	-0.658	2.422e-05		-0.656	-0.00108	1.147e-05	-0.656	3.347e-05		-0.656	-0.00113	7.104e-06	-0.656	3.836e-05		-0.651	-0.00111	1.359e-05	-0.652	3.57e-05		-0.656	-0.0011	1.739e-05	-0.656	4.33e-05		-0.656	-0.0011	1.741e-05	-0.656	4.221e-05		-0.651	-0.00111
-0.651	-0.00112	2.632e-05	-0.657	2.804e-05		-0.651	-0.00108	2.392e-05	-0.657	2.352e-05		-0.651	-0.00108	2.388e-05	-0.657	2.431e-05		-0.655	-0.00107	1.165e-05	-0.655	3.357e-05		-0.655	-0.00113	7.478e-06	-0.655	3.848e-05		-0.65	-0.00111	1.356e-05	-0.651	3.569e-05		-0.655	-0.0011	1.759e-05	-0.655	4.336e-05		-0.655	-0.00109	1.76e-05	-0.655	4.232e-05		-0.65	-0.00111
-0.65	-0.00112	2.665e-05	-0.656	2.814e-05		-0.65	-0.00108	2.429e-05	-0.656	2.364e-05		-0.65	-0.00108	2.415e-05	-0.656	2.423e-05		-0.654	-0.00108	1.182e-05	-0.654	3.357e-05		-0.654	-0.00113	7.65e-06	-0.654	3.849e-05		-0.649	-0.00111	1.373e-05	-0.65	3.576e-05		-0.654	-0.0011	1.776e-05	-0.654	4.342e-05		-0.654	-0.0011	1.775e-05	-0.654	4.233e-05		-0.649	-0.00112
-0.649	-0.00112	2.693e-05	-0.655	2.826e-05		-0.649	-0.00108	2.452e-05	-0.655	2.372e-05		-0.649	-0.00109	2.444e-05	-0.655	2.43e-05		-0.653	-0.00108	1.184e-05	-0.653	3.362e-05		-0.653	-0.00113	7.638e-06	-0.653	3.853e-05		-0.648	-0.00111	1.389e-05	-0.649	3.584e-05		-0.653	-0.0011	1.768e-05	-0.653	4.345e-05		-0.653	-0.0011	1.773e-05	-0.653	4.235e-05		-0.648	-0.00112
-0.648	-0.00112	2.709e-05	-0.654	2.827e-05		-0.648	-0.00108	2.468e-05	-0.654	2.379e-05		-0.648	-0.00108	2.448e-05	-0.654	2.461e-05		-0.652	-0.00108	1.203e-05	-0.652	3.362e-05		-0.652	-0.00113	7.817e-06	-0.652	3.857e-05		-0.647	-0.00111	1.39e-05	-0.648	3.584e-05		-0.652	-0.0011	1.79e-05	-0.652	4.347e-05		-0.652	-0.0011	1.793e-05	-0.652	4.238e-05		-0.647	-0.00111
-0.647	-0.00112	2.749e-05	-0.653	2.845e-05		-0.647	-0.00108	2.496e-05	-0.653	2.389e-05		-0.647	-0.00108	2.484e-05	-0.653	2.472e-05		-0.651	-0.00108	1.212e-05	-0.651	3.37e-05		-0.651	-0.00113	7.871e-06	-0.651	3.869e-05		-0.646	-0.00111	1.41e-05	-0.647	3.591e-05		-0.651	-0.0011	1.801e-05	-0.651	4.357e-05		-0.651	-0.0011	1.801e-05	-0.651	4.252e-05		-0.646	-0.00111
-0.646	-0.00112	2.774e-05	-0.652	2.857e-05		-0.646	-0.00108	2.526e-05	-0.652	2.404e-05		-0.646	-0.00109	2.505e-05	-0.652	2.475e-05		-0.65	-0.00108	1.22e-05	-0.65	3.383e-05		-0.65	-0.00113	7.926e-06	-0.65	3.877e-05		-0.645	-0.00111	1.42e-05	-0.646	3.595e-05		-0.65	-0.0011	1.808e-05	-0.65	4.368e-05		-0.65	-0.00109	1.808e-05	-0.65	4.263e-05		-0.645	-0.00111
-0.645	-0.00112	2.789e-05	-0.651	2.854e-05		-0.645	-0.00108	2.539e-05	-0.651	2.4e-05		-0.645	-0.00109	2.513e-05	-0.651	2.466e-05		-0.649	-0.00108	1.235e-05	-0.649	3.383e-05		-0.649	-0.00113	8.023e-06	-0.649	3.876e-05		-0.644	-0.00111	1.42e-05	-0.645	3.6e-05		-0.649	-0.0011	1.823e-05	-0.649	4.367e-05		-0.649	-0.0011	1.824e-05	-0.649	4.262e-05		-0.644	-0.00111
-0.644	-0.00112	2.821e-05	-0.65	2.868e-05		-0.644	-0.00108	2.562e-05	-0.65	2.417e-05		-0.644	-0.00109	2.538e-05	-0.65	2.49e-05		-0.648	-0.00108	1.238e-05	-0.648	3.387e-05		-0.648	-0.00113	8.233e-06	-0.648	3.882e-05		-0.643	-0.00111	1.439e-05	-0.644	3.6e-05		-0.648	-0.0011	1.82e-05	-0.648	4.373e-05		-0.648	-0.0011	1.82e-05	-0.648	4.271e-05		-0.643	-0.00111
-0.643	-0.00112	2.835e-05	-0.649	2.873e-05		-0.643	-0.00108	2.581e-05	-0.649	2.425e-05		-0.643	-0.00109	2.55e-05	-0.649	2.489e-05		-0.647	-0.00108	1.248e-05	-0.647	3.396e-05		-0.647	-0.00113	8.328e-06	-0.647	3.888e-05		-0.642	-0.00111	1.438e-05	-0.643	3.599e-05		-0.647	-0.0011	1.836e-05	-0.647	4.385e-05		-0.647	-0.0011	1.831e-05	-0.647	4.277e-05		-0.642	-0.00111
-0.642	-0.00112	2.861e-05	-0.648	2.879e-05		-0.642	-0.00108	2.598e-05	-0.648	2.431e-05		-0.642	-0.00109	2.568e-05	-0.648	2.504e-05		-0.646	-0.00108	1.259e-05	-0.646	3.399e-05		-0.646	-0.00113	8.398e-06	-0.646	3.889e-05		-0.641	-0.00111	1.445e-05	-0.642	3.61e-05		-0.646	-0.0011	1.843e-05	-0.646	4.385e-05		-0.646	-0.0011	1.838e-05	-0.646	4.276e-05		-0.641	-0.00112
-0.641	-0.00112	2.889e-05	-0.647	2.892e-05		-0.641	-0.00108	2.632e-05	-0.647	2.44e-05		-0.641	-0.00109	2.591e-05	-0.647	2.522e-05		-0.645	-0.00108	1.262e-05	-0.645	3.406e-05		-0.645	-0.00113	8.381e-06	-0.645	3.901e-05		-0.64	-0.00111	1.461e-05	-0.641	3.61e-05		-0.645	-0.0011	1.845e-05	-0.645	4.397e-05		-0.645	-0.0011	1.841e-05	-0.645	4.29e-05		-0.64	-0.00112
-0.64	-0.00112	2.909e-05	-0.646	2.9e-05		-0.64	-0.00108	2.644e-05	-0.646	2.446e-05		-0.64	-0.00109	2.601e-05	-0.646	2.514e-05		-0.644	-0.00108	1.276e-05	-0.644	3.408e-05		-0.644	-0.00113	8.399e-06	-0.644	3.907e-05		-0.639	-0.00111	1.46e-05	-0.64	3.621e-05		-0.644	-0.0011	1.861e-05	-0.644	4.401e-05		-0.644	-0.0011	1.854e-05	-0.644	4.296e-05		-0.639	-0.00111
-0.639	-0.00112	2.936e-05	-0.645	2.904e-05		-0.639	-0.00108	2.667e-05	-0.645	2.454e-05		-0.639	-0.00109	2.623e-05	-0.645	2.532e-05		-0.643	-0.00108	1.273e-05	-0.643	3.4e-05		-0.643	-0.00113	8.422e-06	-0.643	3.9e-05		-0.638	-0.00112	1.469e-05	-0.639	3.625e-05		-0.643	-0.0011	1.853e-05	-0.643	4.397e-05		-0.643	-0.0011	1.849e-05	-0.643	4.286e-05		-0.638	-0.00111
-0.638	-0.00112	2.953e-05	-0.644	2.911e-05		-0.638	-0.00108	2.686e-05	-0.644	2.459e-05		-0.638	-0.00109	2.633e-05	-0.644	2.532e-05		-0.642	-0.00108	1.281e-05	-0.642	3.413e-05		-0.642	-0.00113	8.6e-06	-0.642	3.913e-05		-0.637	-0.00111	1.476e-05	-0.638	3.619e-05		-0.642	-0.0011	1.867e-05	-0.642	4.407e-05		-0.642	-0.0011	1.858e-05	-0.642	4.298e-05		-0.637	-0.00112
-0.637	-0.00112	2.967e-05	-0.643	2.91e-05		-0.637	-0.00108	2.696e-05	-0.643	2.459e-05		-0.637	-0.00109	2.643e-05	-0.643	2.547e-05		-0.641	-0.00108	1.296e-05	-0.641	3.414e-05		-0.641	-0.00113	8.62e-06	-0.641	3.915e-05		-0.636	-0.00111	1.475e-05	-0.637	3.625e-05		-0.641	-0.0011	1.879e-05	-0.641	4.407e-05		-0.641	-0.0011	1.868e-05	-0.641	4.303e-05		-0.636	-0.00111
-0.636	-0.00112	2.999e-05	-0.642	2.923e-05		-0.636	-0.00109	2.731e-05	-0.642	2.471e-05		-0.636	-0.00109	2.673e-05	-0.642	2.542e-05		-0.64	-0.00108	1.284e-05	-0.64	3.409e-05		-0.64	-0.00113	8.398e-06	-0.64	3.912e-05		-0.635	-0.00112	1.489e-05	-0.636	3.628e-05		-0.64	-0.0011	1.861e-05	-0.64	4.401e-05		-0.64	-0.0011	1.855e-05	-0.64	4.298e-05		-0.635	-0.00111
-0.635	-0.00112	3.011e-05	-0.641	2.929e-05		-0.635	-0.00109	2.738e-05	-0.641	2.472e-05		-0.635	-0.00109	2.674e-05	-0.641	2.558e-05		-0.639	-0.00108	1.302e-05	-0.639	3.418e-05		-0.639	-0.00113	8.502e-06	-0.639	3.921e-05		-0.634	-0.00112	1.486e-05	-0.635	3.627e-05		-0.639	-0.0011	1.884e-05	-0.639	4.41e-05		-0.639	-0.0011	1.874e-05	-0.639	4.304e-05		-0.634	-0.00111
-0.634	-0.00112	3.039e-05	-0.64	2.933e-05		-0.634	-0.00108	2.76e-05	-0.64	2.478e-05		-0.634	-0.00109	2.697e-05	-0.64	2.554e-05		-0.638	-0.00108	1.31e-05	-0.638	3.425e-05		-0.638	-0.00113	8.485e-06	-0.638	3.927e-05		-0.633	-0.00112	1.498e-05	-0.634	3.638e-05		-0.638	-0.0011	1.893e-05	-0.638	4.416e-05		-0.638	-0.0011	1.883e-05	-0.638	4.312e-05		-0.633	-0.00111
-0.633	-0.00112	3.065e-05	-0.639	2.943e-05		-0.633	-0.00108	2.792e-05	-0.639	2.487e-05		-0.633	-0.00109	2.719e-05	-0.639	2.571e-05		-0.637	-0.00108	1.307e-05	-0.637	3.428e-05		-0.637	-0.00113	8.342e-06	-0.637	3.933e-05		-0.632	-0.00111	1.508e-05	-0.633	3.645e-05		-0.637	-0.0011	1.889e-05	-0.637	4.426e-05		-0.637	-0.0011	1.877e-05	-0.637	4.316e-05		-0.632	-0.00112
-0.632	-0.00112	3.07e-05	-0.638	2.943e-05		-0.632	-0.00108	2.79e-05	-0.638	2.48e-05		-0.632	-0.00109	2.718e-05	-0.638	2.575e-05		-0.636	-0.00108	1.322e-05	-0.636	3.432e-05		-0.636	-0.00113	8.39e-06	-0.636	3.936e-05		-0.631	-0.00112	1.498e-05	-0.632	3.643e-05		-0.636	-0.00111	1.899e-05	-0.636	4.424e-05		-0.636	-0.0011	1.89e-05	-0.636	4.316e-05		-0.631	-0.00111
-0.631	-0.00111	3.102e-05	-0.637	2.952e-05		-0.631	-0.00108	2.82e-05	-0.637	2.487e-05		-0.631	-0.00109	2.742e-05	-0.637	2.585e-05		-0.635	-0.00108	1.322e-05	-0.635	3.431e-05		-0.635	-0.00113	8.564e-06	-0.635	3.942e-05		-0.63	-0.00112	1.507e-05	-0.631	3.645e-05		-0.635	-0.00111	1.901e-05	-0.635	4.425e-05		-0.635	-0.0011	1.886e-05	-0.635	4.324e-05		-0.63	-0.00112
-0.63	-0.00112	3.12e-05	-0.636	2.959e-05		-0.63	-0.00108	2.833e-05	-0.636	2.496e-05		-0.63	-0.00108	2.754e-05	-0.636	2.589e-05		-0.634	-0.00108	1.324e-05	-0.634	3.44e-05		-0.634	-0.00113	8.682e-06	-0.634	3.948e-05		-0.629	-0.00112	1.514e-05	-0.63	3.642e-05		-0.634	-0.00111	1.905e-05	-0.634	4.436e-05		-0.634	-0.0011	1.891e-05	-0.634	4.334e-05		-0.629	-0.00112
-0.629	-0.00112	3.133e-05	-0.635	2.958e-05		-0.629	-0.00108	2.849e-05	-0.635	2.489e-05		-0.629	-0.00108	2.761e-05	-0.635	2.589e-05		-0.633	-0.00108	1.332e-05	-0.633	3.441e-05		-0.633	-0.00113	8.816e-06	-0.633	3.951e-05		-0.628	-0.00111	1.512e-05	-0.629	3.649e-05		-0.633	-0.00111	1.914e-05	-0.633	4.437e-05		-0.633	-0.0011	1.899e-05	-0.633	4.33e-05		-0.628	-0.00112
-0.628	-0.00112	3.162e-05	-0.634	2.971e-05		-0.628	-0.00109	2.879e-05	-0.634	2.506e-05		-0.628	-0.00109	2.787e-05	-0.634	2.609e-05		-0.632	-0.00108	1.332e-05	-0.632	3.442e-05		-0.632	-0.00113	8.636e-06	-0.632	3.958e-05		-0.627	-0.00112	1.523e-05	-0.628	3.654e-05		-0.632	-0.00111	1.912e-05	-0.632	4.442e-05		-0.632	-0.0011	1.896e-05	-0.632	4.336e-05		-0.627	-0.00112
-0.627	-0.00112	3.171e-05	-0.633	2.978e-05		-0.627	-0.00108	2.883e-05	-0.633	2.509e-05		-0.627	-0.00109	2.788e-05	-0.633	2.598e-05		-0.631	-0.00108	1.335e-05	-0.631	3.447e-05		-0.631	-0.00113	8.562e-06	-0.631	3.963e-05		-0.626	-0.00112	1.523e-05	-0.627	3.652e-05		-0.631	-0.0011	1.915e-05	-0.631	4.452e-05		-0.631	-0.0011	1.903e-05	-0.631	4.344e-05		-0.626	-0.00112
-0.626	-0.00112	3.19e-05	-0.632	2.974e-05		-0.626	-0.00109	2.912e-05	-0.632	2.508e-05		-0.626	-0.00109	2.807e-05	-0.632	2.611e-05		-0.63	-0.00108	1.341e-05	-0.63	3.442e-05		-0.63	-0.00113	8.536e-06	-0.63	3.955e-05		-0.625	-0.00112	1.523e-05	-0.626	3.66e-05		-0.63	-0.0011	1.917e-05	-0.63	4.441e-05		-0.63	-0.0011	1.905e-05	-0.63	4.338e-05		-0.625	-0.00112
-0.625	-0.00112	3.215e-05	-0.631	2.983e-05		-0.625	-0.00109	2.933e-05	-0.631	2.516e-05		-0.625	-0.00109	2.827e-05	-0.631	2.61e-05		-0.629	-0.00108	1.339e-05	-0.629	3.449e-05		-0.629	-0.00113	8.566e-06	-0.629	3.966e-05		-0.624	-0.00112	1.533e-05	-0.625	3.656e-05		-0.629	-0.0011	1.92e-05	-0.629	4.449e-05		-0.629	-0.00111	1.906e-05	-0.629	4.344e-05		-0.624	-0.00112
-0.624	-0.00112	3.223e-05	-0.63	2.985e-05		-0.624	-0.00109	2.94e-05	-0.63	2.515e-05		-0.624	-0.00109	2.829e-05	-0.63	2.623e-05		-0.628	-0.00108	1.349e-05	-0.628	3.451e-05		-0.628	-0.00113	8.908e-06	-0.628	3.97e-05		-0.623	-0.00112	1.529e-05	-0.624	3.659e-05		-0.628	-0.0011	1.928e-05	-0.628	4.455e-05		-0.628	-0.0011	1.918e-05	-0.628	4.348e-05		-0.623	-0.00112
-0.623	-0.00112	3.248e-05	-0.629	2.992e-05		-0.623	-0.00109	2.962e-05	-0.629	2.525e-05		-0.623	-0.00109	2.856e-05	-0.629	2.631e-05		-0.627	-0.00108	1.338e-05	-0.627	3.439e-05		-0.627	-0.00114	8.818e-06	-0.627	3.956e-05		-0.622	-0.00112	1.537e-05	-0.623	3.673e-05		-0.627	-0.0011	1.911e-05	-0.627	4.44e-05		-0.627	-0.0011	1.9e-05	-0.627	4.334e-05		-0.622	-0.00112
-0.622	-0.00112	3.265e-05	-0.628	2.999e-05		-0.622	-0.00108	2.976e-05	-0.628	2.532e-05		-0.622	-0.00109	2.868e-05	-0.628	2.644e-05		-0.626	-0.00109	1.351e-05	-0.626	3.451e-05		-0.626	-0.00114	8.707e-06	-0.626	3.973e-05		-0.621	-0.00112	1.541e-05	-0.622	3.667e-05		-0.626	-0.00111	1.928e-05	-0.626	4.452e-05		-0.626	-0.0011	1.913e-05	-0.626	4.347e-05		-0.621	-0.00112
-0.621	-0.00112	3.287e-05	-0.627	2.997e-05		-0.621	-0.00108	3.007e-05	-0.627	2.531e-05		-0.621	-0.00109	2.889e-05	-0.627	2.624e-05		-0.625	-0.00109	1.363e-05	-0.625	3.462e-05		-0.625	-0.00114	8.637e-06	-0.625	3.979e-05		-0.62	-0.00112	1.542e-05	-0.621	3.676e-05		-0.625	-0.00111	1.937e-05	-0.625	4.459e-05		-0.625	-0.0011	1.925e-05	-0.625	4.355e-05		-0.62	-0.00112
-0.62	-0.00112	3.318e-05	-0.626	3.01e-05		-0.62	-0.00109	3.029e-05	-0.626	2.545e-05		-0.62	-0.00109	2.91e-05	-0.626	2.639e-05		-0.624	-0.00109	1.352e-05	-0.624	3.46e-05		-0.624	-0.00114	8.485e-06	-0.624	3.979e-05		-0.619	-0.00112	1.553e-05	-0.62	3.682e-05		-0.624	-0.00111	1.925e-05	-0.624	4.461e-05		-0.624	-0.0011	1.915e-05	-0.624	4.354e-05		-0.619	-0.00112
-0.619	-0.00112	3.317e-05	-0.625	3.006e-05		-0.619	-0.00109	3.037e-05	-0.625	2.54e-05		-0.619	-0.00109	2.913e-05	-0.625	2.656e-05		-0.623	-0.00109	1.364e-05	-0.623	3.462e-05		-0.623	-0.00114	8.67e-06	-0.623	3.985e-05		-0.618	-0.00112	1.542e-05	-0.619	3.675e-05		-0.623	-0.00111	1.935e-05	-0.623	4.471e-05		-0.623	-0.0011	1.921e-05	-0.623	4.36e-05		-0.618	-0.00112
-0.618	-0.00112	3.343e-05	-0.624	3.013e-05		-0.618	-0.00109	3.062e-05	-0.624	2.551e-05		-0.618	-0.00109	2.925e-05	-0.624	2.668e-05		-0.622	-0.00108	1.365e-05	-0.622	3.459e-05		-0.622	-0.00114	8.849e-06	-0.622	3.986e-05		-0.617	-0.00112	1.546e-05	-0.618	3.685e-05		-0.622	-0.00111	1.937e-05	-0.622	4.467e-05		-0.622	-0.00111	1.931e-05	-0.622	4.358e-05		-0.617	-0.00112
-0.617	-0.00112	3.368e-05	-0.623	3.023e-05		-0.617	-0.00109	3.088e-05	-0.623	2.558e-05		-0.617	-0.00109	2.952e-05	-0.623	2.666e-05		-0.621	-0.00108	1.361e-05	-0.621	3.469e-05		-0.621	-0.00114	8.558e-06	-0.621	3.995e-05		-0.616	-0.00112	1.556e-05	-0.617	3.68e-05		-0.621	-0.00111	1.931e-05	-0.621	4.473e-05		-0.621	-0.00111	1.922e-05	-0.621	4.366e-05		-0.616	-0.00112
-0.616	-0.00112	3.378e-05	-0.622	3.019e-05		-0.616	-0.00109	3.097e-05	-0.622	2.557e-05		-0.616	-0.00109	2.958e-05	-0.622	2.645e-05		-0.62	-0.00109	1.372e-05	-0.62	3.475e-05		-0.62	-0.00114	8.627e-06	-0.62	4e-05		-0.615	-0.00112	1.546e-05	-0.616	3.685e-05		-0.62	-0.0011	1.945e-05	-0.62	4.477e-05		-0.62	-0.00111	1.932e-05	-0.62	4.369e-05		-0.615	-0.00112
-0.615	-0.00112	3.411e-05	-0.621	3.033e-05		-0.615	-0.00109	3.124e-05	-0.621	2.573e-05		-0.615	-0.00109	2.99e-05	-0.621	2.676e-05		-0.619	-0.00109	1.368e-05	-0.619	3.47e-05		-0.619	-0.00114	8.431e-06	-0.619	4.002e-05		-0.614	-0.00112	1.562e-05	-0.615	3.695e-05		-0.619	-0.00111	1.937e-05	-0.619	4.476e-05		-0.619	-0.00111	1.931e-05	-0.619	4.368e-05		-0.614	-0.00112
-0.614	-0.00111	3.438e-05	-0.62	3.044e-05		-0.614	-0.00109	3.158e-05	-0.62	2.579e-05		-0.614	-0.00109	3.015e-05	-0.62	2.681e-05		-0.618	-0.00109	1.365e-05	-0.618	3.477e-05		-0.618	-0.00114	8.521e-06	-0.618	4.009e-05		-0.613	-0.00112	1.566e-05	-0.614	3.704e-05		-0.618	-0.00111	1.939e-05	-0.618	4.483e-05		-0.618	-0.00111	1.927e-05	-0.618	4.378e-05		-0.613	-0.00112
-0.613	-0.00111	3.445e-05	-0.619	3.036e-05		-0.613	-0.00109	3.158e-05	-0.619	2.574e-05		-0.613	-0.00109	3.012e-05	-0.619	2.687e-05		-0.617	-0.00109	1.376e-05	-0.617	3.473e-05		-0.617	-0.00114	8.708e-06	-0.617	4.009e-05		-0.612	-0.00112	1.556e-05	-0.613	3.704e-05		-0.617	-0.00111	1.942e-05	-0.617	4.476e-05		-0.617	-0.0011	1.938e-05	-0.617	4.372e-05		-0.612	-0.00112
-0.612	-0.00111	3.472e-05	-0.618	3.043e-05		-0.612	-0.00109	3.191e-05	-0.618	2.583e-05		-0.612	-0.00109	3.037e-05	-0.618	2.697e-05		-0.616	-0.00109	1.368e-05	-0.616	3.475e-05		-0.616	-0.00114	8.621e-06	-0.616	4.009e-05		-0.611	-0.00112	1.566e-05	-0.612	3.702e-05		-0.616	-0.0011	1.934e-05	-0.616	4.481e-05		-0.616	-0.00111	1.932e-05	-0.616	4.375e-05		-0.611	-0.00112
-0.611	-0.00111	3.484e-05	-0.617	3.047e-05		-0.611	-0.00109	3.197e-05	-0.617	2.585e-05		-0.611	-0.00109	3.045e-05	-0.617	2.684e-05		-0.615	-0.00109	1.378e-05	-0.615	3.482e-05		-0.615	-0.00114	8.776e-06	-0.615	4.018e-05		-0.61	-0.00112	1.56e-05	-0.611	3.7e-05		-0.615	-0.0011	1.946e-05	-0.615	4.49e-05		-0.615	-0.00111	1.936e-05	-0.615	4.385e-05		-0.61	-0.00112
-0.61	-0.00112	3.511e-05	-0.616	3.049e-05		-0.61	-0.00109	3.224e-05	-0.616	2.59e-05		-0.61	-0.00109	3.066e-05	-0.616	2.701e-05		-0.614	-0.00109	1.383e-05	-0.614	3.484e-05		-0.614	-0.00114	8.708e-06	-0.614	4.018e-05		-0.609	-0.00112	1.562e-05	-0.61	3.704e-05		-0.614	-0.0011	1.943e-05	-0.614	4.492e-05		-0.614	-0.00111	1.939e-05	-0.614	4.384e-05		-0.609	-0.00112
-0.609	-0.00112	3.538e-05	-0.615	3.058e-05		-0.609	-0.00109	3.251e-05	-0.615	2.599e-05		-0.609	-0.00109	3.095e-05	-0.615	2.709e-05		-0.613	-0.00109	1.379e-05	-0.613	3.492e-05		-0.613	-0.00114	8.59e-06	-0.613	4.03e-05		-0.608	-0.00112	1.571e-05	-0.609	3.701e-05		-0.613	-0.00111	1.946e-05	-0.613	4.497e-05		-0.613	-0.00111	1.941e-05	-0.613	4.392e-05		-0.608	-0.00112
-0.608	-0.00111	3.558e-05	-0.614	3.073e-05		-0.608	-0.00109	3.27e-05	-0.614	2.608e-05		-0.608	-0.0011	3.107e-05	-0.614	2.7e-05		-0.612	-0.00109	1.386e-05	-0.612	3.497e-05		-0.612	-0.00114	8.732e-06	-0.612	4.035e-05		-0.607	-0.00112	1.567e-05	-0.608	3.711e-05		-0.612	-0.00111	1.952e-05	-0.612	4.507e-05		-0.612	-0.00111	1.947e-05	-0.612	4.396e-05		-0.607	-0.00112
-0.607	-0.00112	3.584e-05	-0.613	3.07e-05		-0.607	-0.00109	3.298e-05	-0.613	2.611e-05		-0.607	-0.0011	3.136e-05	-0.613	2.718e-05		-0.611	-0.00109	1.378e-05	-0.611	3.486e-05		-0.611	-0.00114	8.509e-06	-0.611	4.027e-05		-0.606	-0.00112	1.571e-05	-0.607	3.718e-05		-0.611	-0.00111	1.941e-05	-0.611	4.498e-05		-0.611	-0.0011	1.933e-05	-0.611	4.39e-05		-0.606	-0.00112
-0.606	-0.00112	3.605e-05	-0.612	3.074e-05		-0.606	-0.00109	3.309e-05	-0.612	2.613e-05		-0.606	-0.0011	3.148e-05	-0.612	2.716e-05		-0.61	-0.00109	1.382e-05	-0.61	3.499e-05		-0.61	-0.00114	8.514e-06	-0.61	4.033e-05		-0.605	-0.00112	1.57e-05	-0.606	3.711e-05		-0.61	-0.00111	1.946e-05	-0.61	4.507e-05		-0.61	-0.00111	1.941e-05	-0.61	4.399e-05		-0.605	-0.00112
-0.605	-0.00111	3.622e-05	-0.611	3.068e-05		-0.605	-0.00109	3.335e-05	-0.611	2.614e-05		-0.605	-0.0011	3.163e-05	-0.611	2.713e-05		-0.609	-0.00109	1.391e-05	-0.609	3.495e-05		-0.609	-0.00114	8.679e-06	-0.609	4.04e-05		-0.604	-0.00112	1.567e-05	-0.605	3.719e-05		-0.609	-0.00111	1.952e-05	-0.609	4.507e-05		-0.609	-0.00111	1.947e-05	-0.609	4.398e-05		-0.604	-0.00113
[truncated: 3,933 more rows]
[truncated: 18 more columns]

## Sheet: Figure 5a
Ga-PtCo								TKK Pt/C
BOL				EOL				BOL				EOL
I (mA/cm虏)	Power (mW/cm虏)	E_Stack (V)		I (mA/cm虏)	Power (mW/cm虏)	E_Stack (V)		I (mA/cm虏)	Power (mW/cm虏)	E_Stack (V)		I (mA/cm虏)	Power (mW/cm虏)	E_Stack (V)
[truncated: 19 more rows]
